# Supplementary material for: Conflict detection and resolution in macaque frontal eye fields
Source: Commun Biol. 2024 Jan 23;7:119. doi: 10.1038/s42003-024-05800-x (PMC10805886; doi:10.1038/s42003-024-05800-x)
Supplement: Supplementary file 4 — Supplementary Data 1 [file 42003_2024_5800_MOESM4_ESM.ods]

## Sheet: figure 2
	figure 2a
	Monkey S			Monkey R
	Performance (%)			Performance (%)
	con	incon		con	incon
	92.2552804905746	76.0700595700596		95.2049064095292	77.9166666666667
	97.6045296167248	81.2810323019124		94.6060999079575	74.1860465116279
	94.2255717255717	84.6443861196566		95.4088704088704	79.5447318695698
	98.1997677119628	83.0758566052684		96.2797060662914	75.15467781054
	93.984962406015	77.9604759572654		94.0930049482681	78.949969970099
	94.2840786871596	85.5485090185213		98.1089743589744	77.0707616379885
	92.3083417764269	78.5217132554389		97.419028340081	81.9023639115235
	91.1376902230561	78.1506643290534		93.8930659983292	84.5961575687185
	96.5977443609023	81.9844184530225		95.9018718094158	82.3889867993642
	92.4107142857143	81.7144573169711		92.8836872586873	86.2991557606001
	89.730976377113	74.4833085593955		95.4781704781705	86.9025182134938
	93.2715201465202	83.728354978355		97.312030075188	86.3492063492064
				94.5299523318099	82.249373433584
				97.7941176470588	88.4709061861142
				95.8458255678902	81.0147299509002
				95.874861572536	80.9193946150468
				99.3055555555556	83.6211321885809
	figure 2b
	RT (ms)			RT (ms)
	363.0271780303	363.613257575758		389.341666666668	399.844118589749
	343.981189024396	352.711250000009		370.887923351162	389.818181818177
	340.621527777768	340.366739766084		342.120840336135	358.481944444444
	331.300000000001	339.283750000001		395.893421052633	415.466447368413
	344.212766714078	347.768243243247		390.625793650797	402.065972222215
	336.463888888902	339.181210317459		384.222226173545	397.303609530587
	348.890624999994	362.868750000002		374.15280938834	385.653609530588
	353.088057041003	366.417357397502		370.242134581108	392.727517825307
	339.740063025216	343.109978991596		387.949091898942	411.71800304877
	362.828573968701	365.373684210529		411.751760249559	425.227205882349
	386.989433183187	388.881944444439		350.981249999998	359.652477477478
	333.807169669673	329.442548798801		356.358613445383	369.261764705883
				344.365173796795	361.399747938945
				352.222026793671	348.457836174237
				332.116249999994	336.881249999998
				328.9975	333.516057692305
				317.822142857148	322.184348739496
figure 2c
time	-700	-690	-680	-670	-660	-650	-640	-630	-620	-610	-600	-590	-580	-570	-560	-550	-540	-530	-520	-510	-500	-490	-480	-470	-460	-450	-440	-430	-420	-410	-400	-390	-380	-370	-360	-350	-340	-330	-320	-310	-300	-290	-280	-270	-260	-250	-240	-230	-220
TarIn_Con	12.5122016184546	12.5620337840827	12.5875387298043	12.5601931994178	12.6012905140467	12.60493817381	12.6766461472333	12.662267300053	12.8251482176479	13.0001208263224	13.0785542083945	13.3824349815669	14.2377328129858	15.5984579246217	17.1328661427776	18.5727456359101	19.3775989364443	19.6010625206272	19.0954787512623	18.4387567658203	17.6709104511918	17.2987256985414	17.0838716546545	16.8997163942087	16.6786385091724	16.6018930601876	16.344799538558	16.0429534909693	15.9390114546044	15.8516977961956	15.754799800981	15.8992228430252	16.0454364516077	16.0042811622559	15.9195142382675	16.1248270854918	16.1017835592887	16.0667714027782	16.1943114388625	16.2946224795177	16.3254565456372	16.3564956472296	16.4762292395982	16.5209678613773	16.5849715628301	16.4381336410074	16.4836715475757	16.40393165945	16.451472483946
TarIn_Incon	12.19939947244	12.3002436937906	12.2272213068809	12.1913560282386	12.352146848188	12.4324981909211	12.6369402320151	12.8804730614248	13.0787465346994	13.0181919309937	13.1263157846218	13.3919041863389	14.0626007308483	15.3777814637881	16.9805628696741	18.4559839455143	19.3320278734774	19.3858106629183	18.8523175653089	18.1938446629638	17.5958501123583	17.2352292347836	17.2216472029605	17.0669429455191	16.7771482030116	16.4964010190484	16.3166318875681	16.1029540668248	16.0501683882414	15.9155805357955	15.8865013339658	15.7545063834515	15.8508747040459	15.9145845426462	16.0642671866842	16.124204668843	16.3071407032338	16.3207959785427	16.3213819338964	16.3245329917841	16.2593988906546	16.1950669269629	16.3063452539663	16.2669173423429	16.2940593326542	16.2942679941961	16.3340474593828	16.1397606814483	16.1548519850843
DisIn_Con	12.8596456114024	12.8020818069126	12.8085521636634	12.7902974848511	12.7419839918948	12.8067664627545	12.8913353898435	13.0078573221884	13.1384201091466	13.1886224881329	13.2322689240736	13.5277162605964	14.2095410123098	15.5632894489888	17.0965481922394	18.6195862475611	19.3888727223485	19.4117139042061	18.9432266474842	18.1611590656029	17.3814404962273	17.0889047741221	17.012861943114	16.8981231417936	16.8347474446386	16.5812972655587	16.3593026555679	16.322390720287	16.0950526257688	16.134844090534	16.1186075485402	16.0864640212197	15.9474784215136	16.0715765376567	15.9830253476263	15.9707996344482	15.9392160368141	16.0861637903323	16.0471564860016	16.0429218576117	16.0766502533668	16.1638376780973	16.1114726347305	16.0341125915835	16.0011072835477	16.0188161656016	16.0424066406865	16.0295705595577	16.0837812622836
DisIn_Incon	12.2310199805907	12.2131079893572	12.229128154131	12.4006260253662	12.5066392659202	12.641434674252	12.7709390015791	12.8973568625318	12.9946333980899	13.1190003445111	13.1402073033572	13.4319056559529	14.1350073124123	15.4280626866701	16.897845672442	18.3704918300205	19.2088637329927	19.3493212450355	18.8499563854171	18.1442839304119	17.4075127925209	17.0634391232916	16.9509955677187	16.8425073819311	16.6889150368535	16.5712816252106	16.3912647320997	16.2232931339678	16.0527345524448	15.9321929159094	15.8028718139195	15.7020465769569	15.7717900595004	15.7344502690422	15.8492687261175	15.9675562437594	16.0556922373809	16.0132307932602	16.0597046646868	16.0872289121196	16.2012582803734	16.2841478560396	16.3302637074135	16.4392334724107	16.4224062133262	16.3023479640212	16.1578954257096	16.1622821227331	16.138404685684
figure 2d
time	-700	-690	-680	-670	-660	-650	-640	-630	-620	-610	-600	-590	-580	-570	-560	-550	-540	-530	-520	-510	-500	-490	-480	-470	-460	-450	-440	-430	-420	-410	-400	-390	-380	-370	-360	-350	-340	-330	-320	-310	-300	-290	-280	-270	-260	-250	-240	-230	-220
Mean NCE: TarIn	0.312802146014597	0.261790090292091	0.360317422923428	0.368837171179182	0.249143665858731	0.172439982888841	0.0397059152181804	-0.218205761371759	-0.253598317051502	-0.0180711046712757	-0.0477615762273405	-0.00946920477199942	0.175132082137585	0.220676460833618	0.152303273103527	0.116761690395811	0.0455710629669522	0.215251857708934	0.243161185953381	0.244912102856544	0.0750603388335324	0.0634964637577746	-0.13777554830609	-0.167226551310339	-0.0985096938391812	0.105492041139195	0.0281676509898903	-0.0600005758554567	-0.111156933637058	-0.0638827395999465	-0.131701532984816	0.144716459573713	0.194561747561833	0.0896966196096243	-0.144752948416727	0.000622416648793811	-0.205357143945116	-0.254024575764503	-0.127070495033995	-0.0299105122664163	0.0660576549825127	0.161428720266682	0.169883985631959	0.254050519034412	0.290912230175933	0.143865646811255	0.149624088192872	0.264170978001684	0.296620498861661
Mean NCE: DisIn	0.628625630811739	0.588973817555404	0.579424009532434	0.389671459484901	0.235344725974656	0.165331788502437	0.120396388264429	0.110500459656591	0.14378671105673	0.0696221436217878	0.0920616207164065	0.0958106046435045	0.0745336998974571	0.135226762318639	0.19870251979746	0.249094417540598	0.180008989355758	0.0623926591706714	0.0932702620670718	0.0168751351909578	-0.0260722962936299	0.0254656508305469	0.0618663753953065	0.0556157598624227	0.145832407785147	0.0100156403480496	-0.0319620765318014	0.0990975863192355	0.0423180733240431	0.202651174624646	0.315735734620665	0.384417444262749	0.175688362013247	0.337126268614501	0.133756621508769	0.00324339068881843	-0.11647620056685	0.0729329970721407	-0.0125481786852171	-0.0443070545078512	-0.124608027006613	-0.120310177942304	-0.218791072682983	-0.405120880827125	-0.421298929778443	-0.283531798419647	-0.115488785023047	-0.132711563175437	-0.0546234234004769
sem NCE: TarIn	0.344008864439858	0.340431096326584	0.347843022275914	0.343031318811018	0.350753870166478	0.352928304560213	0.356060866306529	0.351056265235326	0.356678535736505	0.357605411200141	0.349671409520234	0.353372037695658	0.363378898282028	0.371695888560953	0.37380153740548	0.383946179978356	0.394393501148075	0.397650477382617	0.40062966062592	0.401429017824664	0.408597224035917	0.401746184130957	0.404500729292886	0.39580740966904	0.400743866438098	0.386721394945655	0.383572164319124	0.376316941738572	0.380897680130903	0.378661117655065	0.386210271015961	0.393545425808139	0.403255056167632	0.394912794168139	0.400940666184593	0.406044567516209	0.401034353352538	0.392963964275293	0.400753716685302	0.393117969231278	0.390396723521352	0.399899837584873	0.405202202977851	0.405408104694742	0.407555381821327	0.410870119703028	0.413173846871921	0.423230605319519	0.432019284737475
sem NCE: DisIn	0.36256006091282	0.364104001945547	0.367287713150512	0.35731584329374	0.346638089551022	0.357353273654478	0.356344301654883	0.355918365709863	0.364395549041272	0.377799500219363	0.374520009659028	0.384558168183107	0.378342075120222	0.405387105120836	0.423079998268072	0.431565349001887	0.434118948769995	0.442349515125261	0.424688654981727	0.408194419092217	0.407357339203641	0.402864547718485	0.403574262096268	0.404654519811507	0.406254768091032	0.399332980300784	0.401345747560956	0.4006122145942	0.397145922504106	0.391317880762413	0.398652289118273	0.403529799292338	0.403779234340847	0.405325535756296	0.413210148581227	0.416660487631811	0.416880533814674	0.418963264741389	0.416628233616265	0.42326717881758	0.418202744753639	0.410983025060285	0.417858237033018	0.425672754427999	0.422650936634461	0.422066766459065	0.422667032661924	0.418247887950558	0.412467570082514
[truncated: 2 more columns]

## Sheet: figure 3
figure 3a
time	-100	-90	-80	-70	-60	-50	-40	-30	-20	-10	0	10	20	30	40	50	60	70	80	90	100	110	120	130	140	150	160	170	180	190	200	210	220	230	240	250	260	270	280	290	300	310	320	330	340	350	360	370	380
sp_DisIn_con	16.6342657042794	16.7126606629456	16.6993554394636	16.7154764655756	16.8011418375211	16.8041703738766	16.7841560129344	16.9386772587221	17.0099973835056	17.1958718499512	17.4006798798421	17.3389797713248	17.4382587324505	17.4924412255515	17.3362583691102	17.2979847312871	17.1552197575664	16.967048061093	16.7194099327303	16.3973040916273	16.1054563271517	16.0998785660218	15.795150035497	15.4939630202687	15.3646976116336	15.2652768096356	15.1928631545676	15.1143957708502	14.9945982228445	15.0224473394134	14.95334147538	14.9144797093487	14.9688123649747	15.0150656826876	14.963937242685	14.9125248782062	14.8960118988785	14.8994731653869	15.016113003321	15.0100408189432	15.0918980596182	15.0279414976403	15.1026170381524	15.2225829428279	15.370891555301	15.4665916295298	15.6245977498396	15.7528781627711	15.797137988525
sp_DisIn_incon	16.6384924712685	16.6645471317983	16.7151722637934	16.7823656355534	16.7978320638144	16.8496417903899	16.8038236525976	16.7877616998916	16.9455527323845	17.122951181053	17.3023919191027	17.3049768563195	17.2747484049065	17.2906597791646	17.2831022882394	17.3469447435635	17.7206830365162	18.0915358543567	18.2604247331305	18.4896094973034	18.6735201246368	19.0334043509665	19.3317305453911	19.5366841643229	19.6634506895028	19.8229154810061	19.6898959691447	19.5602140701075	19.5304613646823	19.4267091187181	19.3551030910674	19.3753579771725	19.203367405766	19.1813232627354	19.2063053726914	19.1582349034723	19.2852679404108	19.0824497096141	18.9775626598468	18.8734826114342	18.896260617608	18.7615806666884	18.9204428616068	19.0061444707116	19.0165899094464	19.0724460139198	18.977926872585	19.2404893114409	19.3353616935114
col_DisIn_con	16.6494209121224	16.7169015666071	16.8514005385089	16.9187904283343	16.9118674123777	16.8677077133108	16.8888752749905	16.9273320939148	17.0391586958027	17.0770299879669	17.2506389617153	17.248472663033	17.3039141281418	17.3607087895357	17.3041804315094	17.2275263520145	17.0370765476066	16.7568981837589	16.5148997644121	16.3035255414842	16.0490237237442	15.8546247709663	15.6757738451107	15.4618394932838	15.3476541613276	15.1888866511201	15.1422259609226	15.0897133133905	14.9814545562667	14.9145875511733	14.9204704908844	14.9377043975839	14.8579672454346	14.7833756587775	14.7636634356641	14.8400842184228	14.7488354417729	14.8366778124928	14.9846065976292	15.0866364472583	15.1143943497563	15.1692327502509	15.3527104807518	15.4135607363388	15.5028958414752	15.6959319192986	15.8701693800782	16.1132714203107	16.2958613000489
col_DisIn_incon	16.5997947617592	16.6726923627531	16.646820025246	16.8842041894059	17.0497533829218	17.1079618929555	17.1541650188269	17.1995966931301	17.3064717042538	17.6915564386157	17.9739524911356	18.1896022600724	18.5791177761749	18.9453243859282	19.1882544777828	19.5003712052939	19.8441329977739	20.2661134230407	20.5871920199178	20.5450007871711	20.5288838919127	20.6814839729816	20.5867512103944	20.2368337940079	20.0671989148595	19.9997857211581	19.7911298374883	19.5858240505777	19.3007918056995	19.2783679320689	19.2686458530588	19.2134568191312	19.2368472550439	19.4895637148529	19.7984549682725	19.8529359895358	20.1588014821803	20.4748173491885	20.8730822684839	21.134274963426	21.3624449133335	21.4690202396427	21.5862486766842	21.4960156481819	21.3793551731865	21.4551745406837	21.3764975645629	21.1361951356041	20.9780577168391
figure 3b
time	-100	-90	-80	-70	-60	-50	-40	-30	-20	-10	0	10	20	30	40	50	60	70	80	90	100	110	120	130	140	150	160	170	180	190	200	210	220	230	240	250	260	270	280	290	300	310	320	330	340	350	360	370	380
Mean NCE: sp_DisIn	-0.00422676698908234	0.0481135311473059	-0.01581682432982	-0.0668891699778111	0.00330977370669513	-0.0454714165132809	-0.019667639663208	0.150915558830582	0.0644446511210343	0.0729206688982417	0.0982879607394299	0.0340029150052681	0.163510327543959	0.201781446386897	0.053156080870833	-0.0489600122764508	-0.565463278949809	-1.1244877932637	-1.54101480040026	-2.09230540567615	-2.56806379748508	-2.93352578494472	-3.53658050989411	-4.04272114405426	-4.29875307786913	-4.55763867137051	-4.49703281457704	-4.44581829925727	-4.53586314183787	-4.40426177930469	-4.40176161568742	-4.46087826782377	-4.23455504079131	-4.16625758004778	-4.24236813000639	-4.24571002526613	-4.3892560415323	-4.18297654422723	-3.96144965652575	-3.86344179249106	-3.80436255798987	-3.73363916904814	-3.81782582345444	-3.78356152788375	-3.64569835414534	-3.60585438438994	-3.35332912274536	-3.48761114866982	-3.53822370498636
Mean NCE: col_DisIn	0.0496261503631612	0.0442092038540095	0.20458051326282	0.0345862389284068	-0.13788597054414	-0.240254179644691	-0.265289743836383	-0.272264599215344	-0.267313008451091	-0.614526450648867	-0.723313529420278	-0.941129597039415	-1.27520364803303	-1.58461559639247	-1.88407404627334	-2.27284485327935	-2.80705645016728	-3.50921523928178	-4.07229225550564	-4.24147524568696	-4.47986016816849	-4.82685920201525	-4.91097736528364	-4.77499430072413	-4.71954475353182	-4.81089907003797	-4.64890387656573	-4.49611073718718	-4.31933724943282	-4.36378038089563	-4.34817536217435	-4.27575242154727	-4.37888000960928	-4.70618805607539	-5.03479153260844	-5.01285177111291	-5.40996604040741	-5.63813953669563	-5.88847567085467	-6.04763851616771	-6.2480505635771	-6.29978748939179	-6.2335381959324	-6.08245491184312	-5.87645933171126	-5.75924262138512	-5.50632818448466	-5.02292371529339	-4.68219641679017
sem NCE: sp_DisIn	0.595569852535152	0.593213705136324	0.587398089964742	0.584971611506287	0.578746499948086	0.572724831699111	0.574155870898413	0.571680015289994	0.570041051493067	0.578276239921756	0.578261775192131	0.587758564866081	0.595884524004235	0.590328855700057	0.598363278135343	0.621094985981638	0.651726510258458	0.691074520307423	0.715303874463131	0.737966424088727	0.766478807766401	0.79412176293295	0.81074309868436	0.833510977702239	0.853073102792993	0.851763280193504	0.844489092280081	0.826108629599325	0.822971031309935	0.811162290492557	0.805283189029336	0.794908376990065	0.784713010520925	0.781908002960713	0.770033921102336	0.767896716909435	0.768091439317383	0.769691244299613	0.766769133406336	0.770161619478556	0.771538255139155	0.766855546650792	0.78099070860721	0.788125254031476	0.79906197773603	0.802660430732871	0.802877231618266	0.805155776895257	0.809721752237543
sem NCE: col_DisIn	0.570713391759207	0.569377956593646	0.570792716082632	0.570119915907738	0.570212612285484	0.576383724132995	0.574173943608507	0.579501903040002	0.583607099668211	0.665957383736228	0.694342300171133	0.716914570476445	0.765593733841199	0.808459723427081	0.838600463042543	0.86003059374855	0.892991422976654	0.933220048094265	0.97443954623592	0.92631012960761	0.926705714835856	0.93825064679896	0.921903340827822	0.901898828781933	0.902084789079319	0.916924065236748	0.907542394349252	0.898830178105909	0.873738206889437	0.884568336642426	0.885190574770765	0.880158747162972	0.875634422201545	0.892237332496573	0.89564487029428	0.896013317740483	0.906212594154398	0.916156883053227	0.928512081595354	0.91466672395034	0.916310102641609	0.915955256504921	0.908342026817746	0.890990281104674	0.892146196274889	0.878860356636012	0.869561961138842	0.850926101892957	0.83939744136182
figure 3c
time	-100	-90	-80	-70	-60	-50	-40	-30	-20	-10	0	10	20	30	40	50	60	70	80	90	100	110	120	130	140	150	160	170	180	190	200	210	220	230	240	250	260	270	280	290	300
Mean NCE: sp_DisIn	0.00429243558488009	-1.2176875413574	0.780262232234044	0.0839042798635953	0.264031340662969	0.399463644331254	-0.291893425639868	0.0933866527813144	0.195579490105981	-0.766053273699584	0.26233020408561	0.488144443580502	-0.0844468448614309	0.16866445763567	0.517704259074851	-0.243386813010364	1.00318069974704	0.476097841210695	-1.29067416505466	-1.78721420517242	-4.90270246264797	-5.10210069955838	-4.24971691622702	-5.34424159512326	-4.23987965901447	-3.89800668760677	-5.02736654974683	-4.58530850039077	-3.85099350320344	-4.37607014018616	-4.29664389471328	-4.58995554636066	-5.1501653420331	-4.02822796979144	-4.21487802284173	-4.48917320897029	-2.76413427942222	-3.90233389295546	-4.61209900278954	-4.40948909278362	-5.73210405737496
Mean NCE: col_DisIn	0.245691724651889	0.474654604793237	-0.494917849630161	0.553648418034092	-0.242958777075363	0.627248567161056	0.478509585334775	-1.44325926378789	-1.44834691034007	-1.15281189558847	-0.00466391726503547	0.404906051003624	-0.44540194198763	-2.91848600394366	-1.33082956478948	-1.55091210903031	-2.8622309246014	-4.53737874738231	-4.44293140914877	-5.04051996564855	-5.34677988614434	-6.61668184014135	-6.07617210422626	-4.61031590575683	-3.71467878960482	-5.02090244749788	-3.70341255728534	-3.17754810178722	-3.88843593722564	-5.95406313071005	-3.72682795142192	-5.08875044635587	-4.30843722668257	-5.05474722038502	-3.55862860239202	-4.296673041227	-4.73468843790551	-6.45062856644831	-7.17447070255607	-5.73466551575479	-7.69797064436689
sem NCE: sp_DisIn	0.584490390665714	0.581648914585795	0.620529281235191	0.57287068209552	0.573025682849206	0.545739590366446	0.541971312205312	0.614512610391389	0.554373620911206	0.538086231685331	0.598800782658734	0.556890358501604	0.604139643265925	0.655222566382406	0.572881035552958	0.640707487105943	0.62323090358685	0.558955927349616	0.634717845264067	0.765403310148278	0.90511602542693	0.950370458991253	0.846433184823007	0.881848062638368	0.858004872329699	0.917137038771429	0.789444261100947	0.786634717528417	0.830339096171597	0.752305084153396	0.8323741462927	0.766565832183692	0.815057201929104	0.763760654464593	0.799213857697483	0.813388918378726	0.687490596409542	0.758584641926292	0.711598277587834	0.730933042224383	0.834321370372181
sem NCE: col_DisIn	0.625861924776683	0.501458070064064	0.562349173749359	0.583161559722779	0.616250289552577	0.560761115813574	0.597218374925889	0.577054186543776	0.538672046700662	0.601050499480588	0.603764119531798	0.554737664379014	0.603401140031454	1.40666440040295	0.900099453901622	0.786483818866695	1.08401000857343	1.0057140824026	0.840079442855283	0.815351806540653	0.933372411812844	0.957023915555118	1.01559612144801	0.925370234119844	0.904055306184083	0.901933138497741	0.920536948862052	0.805668961943701	0.841939045829145	0.963744568114946	0.839555702937878	0.869901753121686	0.764676409283291	1.03367153164973	0.910277687467476	0.85161486241981	0.875293699247776	0.971698064893983	0.876014423806216	0.967429042576975	0.941548467077035
figure 3d
	monkey S		monkey R
NCE latency stat (ms)
sp_median	90		100
Sp_25th percentile	80		100
Sp_75th percentile	100		120
col_median	70		70
col_25th percentile	50		70
col_75th percentile	80		80
	All units (light color bars)																							significant units (dark bars)
figure 3e	23	5	11	9	10	8	13	7	17	23	18	22	19	20	16	6	5	5	1	1	3	5		20	3	11	8	9	7	9	5	2	3	0	0	1	4	11	4	2	5	1	1	3	5
figure 3f	0	1	7	1	5	5	7	3	23	12	21	31	26	24	27	13	8	8	9	4	3	9		0	1	6	1	4	5	2	1	4	0	0	0	5	11	17	12	5	7	8	3	3	9
figure 3g	22	8	8	2	10	13	11	15	17	22	19	21	17	15	19	10	8	2	1	3	0	5		17	6	7	1	9	13	7	6	6	4	0	0	2	5	11	7	5	2	1	3	0	5
figure 3h	1	0	2	2	2	4	8	3	16	10	23	25	36	25	15	11	21	9	14	5	5	11		1	0	2	1	2	4	4	1	5	1	0	1	3	11	12	9	16	8	12	3	5	11
[truncated: 2 more columns]

## Sheet: figure 4
figure 4a
time	-100	-90	-80	-70	-60	-50	-40	-30	-20	-10	0	10	20	30	40	50	60	70	80	90	100	110	120	130	140	150	160	170	180	190	200	210	220	230	240	250	260	270	280	290	300	310	320	330	340	350	360	370	380
sp_TarIn_con	16.8011373862525	17.0240911292139	17.0640737061187	17.1167275716346	17.1830754453821	17.1932021098644	17.2877200092656	17.3064963241913	17.3054940464776	17.7896697894966	18.2791902998463	18.889810454272	19.635214278123	20.2769046190848	20.9485271264575	21.6503278281123	22.3007767583156	23.0758299703468	23.6853367957495	23.7506271061345	23.7425409480519	23.5317481317088	23.19121020739	22.9166256555112	22.5433516071523	22.1835902139359	21.8574778799167	21.3595208197553	20.940551815736	20.6103960028553	20.4126147498802	20.277147720402	20.1175781538646	20.0571292971712	20.1045565182976	19.9748485226114	19.9347779616298	20.0108547322513	20.1465531358795	20.1163199397081	20.0716827725209	20.0088618945067	19.9329565797408	19.8224286823054	19.6806622937801	19.584707351736	19.390716418756	19.1636597405237	18.9030518700172
sp_TarIn_incon	17.0012616817302	17.0300763063	17.0350333957629	17.0562867872124	17.2405932003057	17.2976587667684	17.3149253364528	17.3776861122749	17.411774090608	17.6522938491309	17.9892651785823	18.1943627217139	18.5266089383487	19.152061356288	19.4982766226079	19.7246409465314	20.0417362960611	20.3658580526956	20.7062681339122	20.7375605370782	20.6275440442718	20.7391884197685	20.6492067465076	20.276036440862	20.0127276414267	19.9997706840967	19.8157917980531	19.6329895471457	19.4151310436257	19.4345772365581	19.5010726397127	19.5527578577512	19.7737763447403	20.0264688489379	20.297401567211	20.5283002448663	20.7759789607629	21.1291060274273	21.5823707369783	21.795907422936	21.98829537137	21.9935326877536	21.9676048808707	22.0124204486486	21.9611546870703	21.8431999679097	21.6875374723242	21.417596983	21.1929129677318
col_TarIn_con	16.5863622042803	16.5883715585945	16.669251121455	16.7393939493475	16.8239885923334	16.7902354318665	16.8416766278152	16.9770034691857	17.0605205648508	17.4242548746163	18.026814102257	18.7408706354246	19.5648206402961	20.1852094351893	20.8086025673503	21.4908607927355	22.2178614650272	22.8092044002131	23.3518055705309	23.5630779974055	23.4944178482918	23.253011257884	22.8619786758902	22.5977351815344	22.1702952582563	21.9389501921076	21.5621917762027	21.0929273969062	20.7819305849137	20.4411933928445	20.383961424605	20.2741548445906	20.1214255661394	20.0655886321641	20.0427295283287	19.9218946964757	19.8262525416404	19.894842733755	19.949479218924	20.0241165979636	19.9186747708548	19.8713765276752	19.8039546998023	19.6675254756974	19.6656077043283	19.5414116959201	19.4369593360213	19.2324986665711	19.1183575256956
col_TarIn_incon	16.6760539136683	16.8006717466671	16.9288097821629	16.8991872128233	16.9652250378627	17.1097333910154	17.1506539762235	17.1603807669182	17.1639557914869	17.219502408045	17.4829104683703	17.4065740764681	17.3920590357628	17.4709037823673	17.4697472184488	17.5380852342002	17.6807583381363	17.8954193332916	18.1495913903677	18.4998239339924	18.6085307862271	18.9426963555453	19.1955124645519	19.3643741740753	19.497408947563	19.4884318503855	19.543571753902	19.4604659384595	19.4863638788405	19.3003018013412	19.1978801386094	19.1097206680098	18.977381856265	18.9252465977457	18.9631630908511	18.9061984199727	18.8593565276214	18.8137873876624	18.7449534655289	18.7118862434453	18.7987650913182	18.8819959762518	18.8919302185418	18.9863426454069	18.9581009709611	19.0613798046785	19.1431206851977	19.2377710844694	19.2867306063019
figure 4b
time	-100	-90	-80	-70	-60	-50	-40	-30	-20	-10	0	10	20	30	40	50	60	70	80	90	100	110	120	130	140	150	160	170	180	190	200	210	220	230	240	250	260	270	280	290	300	310	320	330	340	350	360	370	380
Mean NCE: sp_TarIn	-0.20012429547768	-0.00598517708618338	0.0290403103558501	0.0604407844222647	-0.0575177549236274	-0.1044566569041	-0.0272053271872258	-0.0711897880836074	-0.10628004413037	0.137375940365648	0.289925121263912	0.695447732558083	1.10860533977435	1.12484326279674	1.45025050384958	1.92568688158094	2.25904046225441	2.70997191765115	2.97906866183731	3.01306656905628	3.11499690378008	2.7925597119403	2.54200346088236	2.64058921464919	2.53062396572552	2.18381952983924	2.04168608186354	1.72653127260965	1.52542077211023	1.17581876629724	0.911542110167491	0.724389862650749	0.343801809124234	0.0306604482332289	-0.19284504891341	-0.553451722254934	-0.841200999133187	-1.11825129517598	-1.43581760109883	-1.67958748322791	-1.91661259884913	-1.98467079324699	-2.03464830113	-2.18999176634329	-2.28049239329029	-2.25849261617372	-2.29682105356825	-2.25393724247634	-2.28986109771457
Mean NCE: col_TarIn	-0.0896917093880289	-0.212300188072595	-0.259558660707861	-0.159793263475873	-0.141236445529318	-0.319497959148921	-0.308977348408348	-0.183377297732466	-0.103435226636137	0.204752466571324	0.543903633886751	1.33429655895648	2.17276160453329	2.714305652822	3.33885534890159	3.95277555853527	4.53710312689092	4.91378506692153	5.20221418016322	5.06325406341316	4.88588706206468	4.31031490233876	3.66646621133823	3.23336100745914	2.67288631069325	2.45051834172214	2.01862002230074	1.63246145844669	1.29556670607323	1.14089159150332	1.18608128599562	1.16443417658081	1.14404370987438	1.14034203441845	1.07956643747768	1.015696276503	0.966896014019091	1.08105534609254	1.20452575339513	1.31223035451829	1.11990967953664	0.989380551423428	0.912024481260446	0.681182830290476	0.707506733367113	0.480031891241621	0.293838650823541	-0.00527241789833273	-0.16837308060633
sem NCE: sp_TarIn	0.571602349537744	0.57468691523264	0.577442942393829	0.584966858999789	0.590226833672416	0.591964365532068	0.59261112497258	0.583444286166697	0.586513633684596	0.599345491362425	0.616802250810914	0.700094835912255	0.72569602647052	0.758269607458231	0.779693597049473	0.80097766101828	0.827070660013315	0.857685267289661	0.884802877574449	0.887506623669048	0.877967958985939	0.806020520747532	0.787987668296256	0.761215346012122	0.753958272948614	0.741742626774384	0.729893345658217	0.721319259931387	0.71370411360511	0.731778251353225	0.751125162055428	0.755500752449436	0.759718925151281	0.766032331437555	0.767382650809154	0.777187965919423	0.775756262850326	0.790201907126592	0.794174377279953	0.780618468361025	0.761486465301609	0.763340967350816	0.759004590043966	0.755503183865772	0.755384265565832	0.746830034197813	0.738976355949473	0.717737691454835	0.712904438233896
sem NCE: col_TarIn	0.569805254724142	0.563615655917647	0.558933011166032	0.55679784808729	0.560683444653905	0.560660898072211	0.570744265476342	0.567632565869346	0.572951091419851	0.687373906581802	0.727085898084314	0.836006080325905	0.904550886337034	0.950173470617601	0.98408833404104	1.02435734020421	1.05630510591962	1.08674299643534	1.12461194477845	1.04954984823525	1.05916054784294	0.998423451710855	0.974820575365603	0.965372620673866	0.964318855091247	0.963682770088232	0.965903411254569	0.97865955868491	0.974895705096724	0.964630874676793	0.985960309095253	0.984342477958584	0.968824387248165	0.968587496585355	0.959861159124826	0.94546816853668	0.936212993384411	0.91924553813246	0.910432343372012	0.905060796306558	0.873826905886948	0.860387620413205	0.851239870358677	0.835747499387184	0.836039721334701	0.837711402220569	0.833901724625092	0.829854249946963	0.823361737013553
figure 4c
0-0.2s
MI for spatial rule	0.0967741935483871	-0.0466666666666667	-0.16	-0.222222222222222	-0.0932754880694142	0.084522502744237	-0.0123561994034938	0.182039491479578	-0.00887902330743603	-0.099236641221374	0.169230769230769	0.0520613903099607	0.0455227613806904	0.20253164556962	-0.029016890428757	-0.0831234256926952	-0.0177777777777778	0.120879120879121	0.0333333333333333	0.0517241379310345	0.28	0.14018691588785	0.363636363636364	0.333333333333333	0.0751445086705202	-0.0364963503649635	0.230769230769231	0.0949720670391061	0.134751773049645	-0.163265306122449	0.205240174672489	0.0101302460202605	-0.0144927536231884	0.090909090909091	0.136363636363636	0.0926174496644296	0.0869565217391303	-0.2	0.0833333333333333	0.0167597765363128	0.0967741935483871	-0.00895522388059703	0.0773809523809525	0.142857142857143	0.103448275862069	-0.0311111111111112	-0.0699588477366257	0.0304182509505703	-0.120833333333333
MI for color rule	0.151670951156812	0.108924445965603	-0.0557939914163092	0.322314049586777	-0.125	0.08994708994709	-0.0131004366812226	0.251461988304094	0.0702702702702703	0.0238095238095238	0.4	0.4	0.0458715596330278	-0.258064516129032	0.181518151815181	-0.15343099460293	-0.266666666666667	-0.240740740740741	-0.147540983606557	0.00775193798449612	-0.222222222222222	-0.0125786163522013	-0.25	0.128205128205128	-0.0810810810810811	0	-0.0731707317073171	0.0838709677419355	0.259259259259259	-0.123809523809524	0.256038647342995	-0.00382165605095541	-0.0332326283987914	0.12	-0.244186046511628	-0.160775370581528	-0.0389016018306635	0.304347826086957	0.148148148148148	0.130952380952381	-0.0222222222222222	-0.118421052631579	-0.0342857142857142	-0.076923076923077	0.114285714285714	0.270142180094787	0.0260223048327137	0.234741784037559	0.230403800475059
0.5-0.7s
MI for spatial rule	-0.329925064780447	-0.102957224473128	-0.152993724812211	-0.214493259994528	-0.4	-0.0946300225643996	-0.121546162835472	-0.0895602287633818	-0.114479001635802	-0.0365071724992568	-0.0923169340293385	-0.0927205096688561	0.0631594312798249	-0.208225385690046	0.00193561249958465	-0.0269186113024301	-0.0855741599251044	-0.0754082780190828	-0.156711266426909	0.0350396328248309	0.0922337981762072	-0.0863800298351497	-0.011741696451322	-0.377086840616182	0.146068769086308	-0.0624609640279452	0.0601296130355005	-0.00816842679380483	0.0137667124198062	-0.07770902336845	-0.0332182735976826	-0.0179102710933391	0.13751031383176	-0.102579684801843	0.0320555341422353	0.0196726460978339	0.0657735712212235	0.345662064561052	0.097307937639104	-0.0389721752937684	-0.4	-0.0582351167651627	0.137493589351477	-0.088713390530098	0.175316878732923	-0.0914105722233782	-0.0120819109192571	-0.155307977615027	-0.0412101692465242
MI for color rule	-0.4	-0.0161517284972693	0.267036558992262	0.224267594386246	0.4	0.226072741426426	0.097736258249815	0.4	0.104891407437352	-0.112658301499556	0.258840038947609	-0.4	0.00771672214055534	-0.4	-0.109464269427646	-0.100285432495679	-0.0197519584959694	-0.340626556938703	-0.0683571017834855	0.0291403295209248	-0.329884682162789	0.0956123952280117	0.191444978050821	0.0134914103263142	0.0404618400946114	-0.135162028554574	0.299413280870422	0.25372486956407	0.4	-0.0119221477875974	0.247028925194125	0.0470329791094303	0.0969743713127877	0.4	0.119253315102161	0.101844607597996	0.104088918370986	0.4	0.4	-0.0127541308320266	-0.0944153856566594	0.200020388181167	0.0617738102708252	-0.0783834950513887	0.358066593374628	-0.0884400937793019	-0.0504931151230797	-0.290672768167935	0.114009484485669
1-1.2s
MI for spatial rule	0.4	0.181258057986656	0.106523281438166	0.124310984556674	-0.4	-0.0165493176742299	-0.09738219494207	0.0088262955559937	-0.117529768248659	0.155069054911141	0.220959439510425	-0.00474622336868367	-0.0881442935401217	0.20254776470447	0.0326269254179382	-0.100553373460395	-0.0684120610571832	-0.107756998941248	-0.194045819074951	0.111057893949374	-0.4	-0.212683334738633	NaN	-0.4	-0.0314570477098325	0.0992360713063925	-0.036587168926576	0.00504539223973081	0.201562626809424	-0.0733904022702293	0.0663728680994406	0.0581757200661885	0.113372921221118	0.0521558027207868	0.140427813576158	0.138398843230147	-0.00388422257774923	0.228705599099915	-0.0997038053539444	0.013962705819048	-0.336031287097092	-0.0104319653197299	0.0661760337128298	0.0436590218704668	0.000521931398585689	0.0541328424469347	-0.0598080999594528	0.0582627796264985	0.148998716145243
MI for color rule	-0.0469309336924037	0.0669439361312983	0.0223596183363295	0.4	-0.4	-0.0409578725397152	-0.0595835531125144	0.0722366765880192	0.0305463166757686	0.4	0.392698599635366	-0.207125213864206	0.0101303837336919	0.357672148602651	0.170433244737965	-0.104036893301113	-0.094995780581453	-0.35221797080598	-0.258799495311865	0.0596000501834626	-0.4	-0.12427753423784	0.4	0.4	-0.0713619435806226	0.10565533969972	0.297153102514179	0.213703752299193	0.4	0.025693248940991	0.166908918860111	0.0442953439110797	0.132807257415125	-0.253012048192771	0.0294180070573101	0.0468998644349094	0.076026607153098	0.198401699224042	0.170470378902922	-0.0479396896647859	-0.4	0.00332201815455728	0.0423101112578041	0.39209008384401	-0.0364847524968376	-0.051263615500559	0.0234215806221387	0.0825049654711866	0.208292734904414
Figure 4d	average	sem
0-0.2s
MI for spatial rule	0.0499	0.008
MI for color rule	0.0935	0.0122
0.5-0.7s
MI for spatial rule	-0.0582	0.0115
MI for color rule	-0.0326	0.013
1-1.2s
MI for spatial rule	0.0368	0.0136
MI for color rule	0.0452	0.0144
[truncated: 2 more columns]

## Sheet: figure 5
figure 5a
time	-100	-90	-80	-70	-60	-50	-40	-30	-20	-10	0	10	20	30	40	50	60	70	80	90	100	110	120	130	140	150	160	170	180	190	200	210	220	230	240	250	260	270	280	290	300	310	320	330	340	350	360	370	380
Mean target selection: sp_Incon	0.707555089503443	0.571365276631953	0.513723906402628	0.529434969344904	0.73431242983382	0.63973144971597	0.65941290227105	0.712878974207429	0.558851848483849	0.369284642662774	0.479369203018232	0.906858706376719	1.16868173408421	1.8119621201172	2.20868575378848	2.40357181632161	2.44014390257002	2.45102262824962	2.78338934814097	2.93010051027923	2.7102674342331	2.3796265065439	2.17313298605516	1.50752061294209	1.24086832623633	1.2468918893947	1.38983451634732	1.47710986259396	1.32686887242896	1.52646998602881	1.67341346828752	1.86988037086545	2.1026219974292	2.47263581417817	2.6699829226919	2.99138304950295	3.13845156404261	3.83834426275673	4.42150833957054	4.86663741691183	5.16895435977902	5.29655292398045	5.25828252420217	5.30470878312491	5.16756228313363	4.86292657157068	4.67557094209492	3.88149757901297	3.47027038700833
Mean target selection: col_Incon	-0.0117945825910287	0.0774661485888234	0.358462663272299	0.10380281278274	0.0815378869871869	0.178529781039184	0.241309791774508	0.169756148149887	0.170826353106692	0.0402436772789611	0.127222500477816	-0.311283788940315	-1.05762570299421	-1.41611783121359	-1.68162316141617	-1.95432962609388	-2.23616236439747	-2.51855545671431	-2.74920818279344	-2.64431846807176	-2.73441878434618	-2.536167024023	-2.04123222886656	-1.39721108027341	-1.4098553648134	-1.48711177156569	-1.29477786545277	-1.46663236766511	-1.41699973235583	-1.59024328808186	-1.82950895699565	-1.84467918864588	-2.00988582478137	-2.34732930680657	-2.67192645627643	-2.81989959225266	-3.23546891469326	-3.62454469053566	-4.13046235440083	-4.48993354514297	-4.64377105334651	-4.72334567796629	-4.97710684969052	-4.83361125675879	-4.59271561799675	-4.30038676880175	-3.97475480241005	-3.4997759541535	-3.11426179346597
sem target selection: sp_Incon	0.854411679223853	0.851526479130608	0.853855784343946	0.841910879802382	0.847052799254144	0.841486722704143	0.836023870342626	0.826378348213056	0.834139067111894	0.84297676228727	0.896000270330869	0.927432417565051	0.992602002092129	1.07679748213165	1.11367646574387	1.15533532830762	1.19076902247489	1.22594063304818	1.26086974721145	1.30422506868236	1.32394759490117	1.36406385788937	1.33411514188086	1.31552974552418	1.33199304501058	1.35038712914151	1.39126510959359	1.43092601255856	1.43490966156503	1.43081002788757	1.4361242001625	1.42138821909081	1.45154461939985	1.44131637995278	1.44327396475356	1.44630034243435	1.43779754868119	1.44907911592439	1.46998503070496	1.47244120576273	1.46917056865873	1.46976360409087	1.45783974518724	1.44754652062853	1.41429860094843	1.3749977048944	1.36261681937419	1.31347050341127	1.28149809414608
sem target selection: col_Incon	0.86815403112794	0.854916536057747	0.843086878271439	0.830430411678925	0.847281303103954	0.860954540874327	0.881373722662236	0.890871538729716	0.891160080730891	0.899803508736996	0.929332652196472	0.97436272883541	1.06386467124546	1.14667889195174	1.1686409750284	1.19010975772591	1.207987170262	1.22129123501896	1.27394353288697	1.30013896858337	1.33159113382951	1.36793679734799	1.34701875132738	1.30235828157472	1.31972673065714	1.34574164544073	1.37519390820627	1.42213973057766	1.423346650452	1.4137651611814	1.3818813166648	1.37228656013934	1.34397776942209	1.37663371045192	1.36574214049164	1.36447403496975	1.368571421716	1.36690785080423	1.36772781253925	1.38738228825669	1.43799465541015	1.41885068564678	1.39996675317625	1.38156241467523	1.36571535862991	1.33345419766044	1.30006830661501	1.26659141916342	1.2431683709701
figure 5b
time	-100	-90	-80	-70	-60	-50	-40	-30	-20	-10	0	10	20	30	40	50	60	70	80	90	100	110	120	130	140	150	160	170	180	190	200	210	220	230	240	250	260	270	280	290	300	310	320	330	340	350	360	370	380
Mean target selection: sp_Incon	0.034272428067679	0.169417612629626	0.135157228769342	0.0304788529188834	0.164983919999643	0.265359879734224	0.369797294655903	0.472778727495823	0.377967111597447	0.681838897016794	0.884573974690927	0.872738512962423	1.33110962574378	1.90850531175151	2.2213563678347	2.35304305953638	2.20758894611159	2.10596982023507	2.12424450605352	1.59802910330993	1.23350844509672	1.06377670685891	0.502244146174998	0.00747535760394999	-0.500191995255499	-0.842628568899869	-1.07832921975373	-1.26521240211332	-1.48939411957439	-1.43898878019816	-1.30931166613195	-1.4351209015055	-0.889416100970854	-0.705455339664038	-0.413197459880866	-0.174654679717635	-0.0791835134001344	0.339615047433908	0.873936173547958	1.07006477012693	1.11323733385604	1.26489131828775	0.940503900385729	0.816430549372213	0.826590776311651	0.777424137239841	0.836530273557905	0.553240121937724	0.321023615579889
Mean target selection: col_Incon	0.160152867456414	0.17610616717655	0.209129743775034	-0.069640555426613	-0.242748928347277	-0.16663599989667	-0.236765538349245	-0.238315304147141	-0.441054607024439	-0.960148697104776	-1.0800971984537	-1.23248544151249	-1.31037683118031	-1.5299689142225	-1.75364880144474	-1.96986642577843	-2.09402574407902	-2.22981829917584	-2.14071469299536	-1.47434114135156	-1.14474722286727	-0.979079678877329	-0.771953616347007	-0.372499567167037	0.230587301204017	0.418305231557746	0.750186747955737	1.15254885576504	1.71243182483477	1.5579451766727	1.60488729616555	1.5549576090397	1.40825799922338	1.13445827622843	0.914572563849875	0.837928609534921	0.545113306671374	0.209720292097269	-0.220393687010577	-0.452523177896923	-0.581860617361098	-0.551631419582717	-0.5193783370611	-0.295527107247056	-0.35238151475808	-0.577277917356482	-0.574268779456272	-0.37272656873103	-0.335617688219234
sem target selection: sp_Incon	0.77143572498703	0.770264931221986	0.782307044362518	0.791009731963728	0.78892435338585	0.796655398970272	0.789829439480783	0.793233114021558	0.796759848134569	0.996675768022647	1.05036738263096	1.08161168381864	1.11547183357908	1.14990406504662	1.17298013732735	1.18225096876679	1.22513006243295	1.26443393857656	1.29726766692945	1.13798103017109	1.1359639022193	1.12316491212561	1.12360019160202	1.09269494431391	1.09642234363808	1.10313554563625	1.08451812000711	1.07929745148998	1.06500232148201	1.10449284361442	1.12746220377729	1.14846027084366	1.13687704673069	1.1600490838318	1.1509458636591	1.15482357917969	1.15508605643388	1.15003985034459	1.15407176126001	1.09621737951732	1.04436673548836	1.01983319532505	1.00231351802989	0.978984385932302	0.989839167190384	1.00279796400557	0.995736455294982	0.977991072636429	0.971640655542979
sem target selection: col_Incon	0.793960989631473	0.781495958916009	0.790148796957929	0.795912557825284	0.765363005572937	0.763344056156154	0.761050576102584	0.776776991044977	0.799719929701507	1.00325415984701	1.06675231307133	1.08959282133857	1.11727307904957	1.14683644610853	1.1843478629688	1.20067032379567	1.23935941635736	1.26790911960275	1.28519334372014	1.12791387135783	1.10105728747131	1.10447995187447	1.09960370674544	1.08487885412874	1.09022148648537	1.09625278745164	1.08249899303367	1.07672677083151	1.05436080729036	1.08039372681838	1.09799002708914	1.08534694373654	1.07704289868253	1.08332654271524	1.08380864546569	1.07705630054635	1.08439625171108	1.07504129495464	1.06476872804531	1.02539864696564	0.985814475517687	1.00101028251636	0.991000592223074	0.977219785402321	0.990756937662628	1.00909788849683	0.999852924807304	0.98933997567116	1.00166763873005
	figure 5c		figure 5d
	monkey S		monkey R
latency stat (ms)
sp_median	410		1160
Sp_25th percentile	410		1120
Sp_75th percentile	430		1370
col_median	910		580
col_25th percentile	890		570
col_75th percentile	940		720
[truncated: 2 more columns]

## Sheet: figure 6
figure 6a
time	-100	-90	-80	-70	-60	-50	-40	-30	-20	-10	0	10	20	30	40	50	60	70	80	90	100	110	120	130	140	150	160	170	180	190	200	210	220	230	240	250	260	270	280	290	300	310	320	330	340	350	360	370	380
Mean NCE: Tar	0.0861904556155839	0.207415497052777	0.264812282948593	0.386211926047142	0.307854074940029	0.171096266306138	0.120051849265348	0.117384666095306	0.0984048270062679	0.178310689618271	0.150593020138058	0.382526067627287	0.811485864532624	1.48351699134305	2.09300363031137	2.85981493416475	3.43973944326954	3.72297416103979	3.77660088354288	3.95751636937483	4.06330837271127	3.98331448404836	3.84716678138786	3.62935283897706	3.2996781992587	3.14808831520409	2.90212952796133	2.81144199308634	2.84329613699158	2.78808132591432	2.74956608364302	2.65855964328842	2.67877148327116	2.53486057600058	2.56640813195489	2.54531167412358	2.67222756287628	2.59892894307243	2.61309023789128	2.70658587423865	2.73544987577225	2.59500991793352	2.54916742436703	2.54267770938414	2.10161485056897	1.93018723571439	1.89286832877724	1.60961814624506	1.34810699376957
Mean NCE: Dis	-0.220470976233657	-0.228464524139804	-0.212881041944447	-0.0497162564901317	0.0213179333538085	0.11920090876992	0.0284706375878394	-0.212282025405635	-0.283874335676078	-0.274670106254586	-0.326871264502136	0.316275709240324	1.04838983310388	2.31598392154488	3.55914319227335	4.16513969795277	4.47010873377514	4.82665812926797	4.47485170766615	4.06176831741047	4.01655642696198	3.6071508466958	3.17817714354129	2.63113805407667	2.15125766299391	1.8647456638563	1.60592008764632	1.46596530963818	1.438908571388	1.21628351142242	0.96096302886316	0.716236153520221	0.634508890307167	0.451727032089591	0.27319438840169	0.212842427804606	0.172220403742279	-0.170613400843815	-0.325483041780282	-0.311986976258459	-0.446820516487651	-0.545852151201174	-0.632230213171912	-0.673858853814214	-0.816393301653225	-1.07002457309464	-1.03706143063445	-1.15704964711853	-1.3405967171592
sem NCE: Tar	0.306809862246004	0.298928840994879	0.300365406558217	0.302637692856304	0.308116792032574	0.306574237836963	0.314332038305209	0.319737952432609	0.312696469217586	0.311659688452215	0.31429230205846	0.409783976877081	0.464710238957406	0.581305690862667	0.644994573365275	0.678534443764749	0.616964231599448	0.600703232102209	0.532606310585658	0.514231296733724	0.51572542963058	0.516898520165838	0.511222311402415	0.502925314520961	0.487427627760837	0.47895113347029	0.471505706768008	0.464620455845811	0.463260602169716	0.464197957385295	0.454003459613837	0.445588245599031	0.50058671468932	0.519751446771125	0.52202163436213	0.537557454656346	0.552388757550925	0.499892812910876	0.477652934246222	0.480985719748741	0.468948417863027	0.456508664846687	0.449757560938826	0.44559135319339	0.43177367687466	0.423840179302578	0.423579420498449	0.423411292966461	0.419362571514512
sem NCE: Dis	0.410424143274146	0.418181810802552	0.423507466957628	0.430042690537691	0.41981349051921	0.416606142236805	0.421428677670144	0.410217659268933	0.412937946412328	0.409218862840172	0.414415997022493	0.522981286204282	0.593340801511429	0.794910854076563	0.891633314031001	0.956531163730335	0.896372340666414	0.891742490732672	0.747313126122213	0.710018795660724	0.705727825874964	0.695175207139892	0.696453861819278	0.688946179445922	0.684694311816467	0.664686273005591	0.655070441990529	0.634755786287876	0.629101688306035	0.632922741529944	0.645675596292098	0.664657833626897	0.731217531766737	0.74553138671932	0.732944902432928	0.722616105480695	0.707935938140368	0.645797688822108	0.619177300244271	0.627474702315659	0.624617242041032	0.61751768331613	0.611004439000357	0.611441292387907	0.583149397861601	0.56961933373112	0.578223613324722	0.566266671970332	0.554218491613802
Mean target selection	-0.0871064225754187	0.00160295247996965	0.0441575863309401	0.123024841659514	0.215108391039102	0.0527660823403609	-0.137395871825158	-0.332372204481476	-0.410776456885393	-0.339798595458046	-0.257570354720715	-0.406882935261308	-0.296329352455001	-0.500174617925891	-0.773829635528115	-1.12321897971829	-1.42076840135543	-2.02207520919375	-2.86728068670325	-3.8536484417091	-4.48222182213769	-4.90510042608517	-5.01694039228144	-4.88484947224239	-4.58710316892017	-4.33092019721877	-4.11035192053536	-4.34706224133126	-4.25727345994589	-4.35153054610284	-4.52247552364801	-4.65501387713752	-4.40019612360615	-4.47554988748394	-4.2582295332957	-4.34596702502619	-4.61603588615292	-4.85447055154246	-5.31868216868293	-5.55748879464709	-5.49725056385169	-5.28866113027337	-5.19198335020169	-4.70802822941373	-4.48593008763689	-4.3619934541712	-4.22674468499607	-4.16514486341177	-4.14441285643193
sem target selection	0.418060913089363	0.415239797341414	0.410511267510292	0.401191388841332	0.410682545309234	0.412423811138002	0.405217435414472	0.401645696300754	0.40184391721771	0.394736957809155	0.399258503682561	0.475916140074053	0.504098481622912	0.519158336711229	0.565720488572995	0.593276677210715	0.553497220263062	0.568579740409352	0.626696280368449	0.665621109301148	0.701038977278527	0.73571101000781	0.751811235455859	0.733723723163636	0.705778943143133	0.681953308386199	0.667250353759015	0.655809780292613	0.649943700866472	0.641792537905156	0.642229712091744	0.656390161276826	0.651997180977337	0.657178277913891	0.654980648052037	0.667376318628758	0.64906373894318	0.657008646237149	0.664183704669884	0.6760710222866	0.675228091273765	0.679867318329244	0.687368122877664	0.674507102664633	0.670472891782883	0.662392113933366	0.668109680315827	0.656164678681031	0.66290308473324
figure 6b
NCE_Tar	1.52147323736738	0.51718915785894	0.369730713183212	-0.214655285424372	0.978806628550674	0.607563946279501	-0.375474060580566	0.0679709101977942	-0.417765405736009	-0.735362394379794	-0.166784258402833	-0.307993732971453	-0.606196790948166	-0.912923579303622	-1.16725270423349	-0.374927461614343	-1.02066597216651	-1.87435314815525	-0.748107867002638	-1.76719378665392	-1.2926628118177	-1.5898631167975	-1.61563889626087	-2.0587405135918	-1.30425047341258	-1.06218450780174	-2.0483837184728	-1.1165347713791	0.345400943589705	-2.64326478233848	-0.437695631729187	-1.52164505205031	-1.26019831113874	-1.38634225548231	-1.3902710111723	-3.1828355161436	-1.27790121160986	-1.85467827758697	-1.24973118910984	-1.23409984992494	-1.89808126755446	-1.47321701250429	-1.35814271103024	-1.5762866344585	-1.70726946075449	-0.927145035236169	-1.03262003871854	-1.26820919899693	-0.472106409589331
Target sel	3.07471961539911	2.67433983242286	2.73426400780431	2.18364662135183	2.7268873393777	2.3551650790462	2.83207761219443	2.62878171864777	2.81822606511528	2.36039424035846	2.42597155314046	3.29955579393126	2.77310172631578	2.11602627592166	2.13118177252597	2.39352297822601	1.09424149985543	1.9159636520429	1.92943174123589	0.714930859865054	1.08596721584857	0.791744583642493	0.993719211040714	0.995697026632044	0.945550079917565	1.69451295462474	0.824974669846788	0.374819611109575	0.158453895293733	0.00495628875787764	0.391326819553677	0.325264386528187	0.348584136639199	0.896144838272648	-0.0705174567655203	1.21426859804942	0.24169489811892	1.28211890852733	0.94157025421935	0.339377624245788	1.2979476043463	1.44879129577362	1.3269088173857	1.81095761738682	0.406713654161831	1.38066122078327	1.68417614427529	1.3443741596734	1.1150065817611
figure 6c
NCE_Dis	-4.01413452755779	-4.83504502143471	-4.73000823615796	-4.53693725262597	-3.88485558025431	-4.39090334694675	-3.7484432504935	-5.16869569481044	-5.88728155825957	-5.07702890720205	-6.71196143264908	-4.9424763803143	-4.86750454083346	-4.84433439036798	-4.59364000684365	-4.29218582870925	-3.8319856714301	-4.24782137350505	-4.16809054449229	-4.28564089892219	-4.18852579381004	-3.2011072047941	-3.44451602902407	-2.78509148296432	-3.66156866400779	-2.97070996571788	-2.74185292542667	-3.31903484960251	-2.97663954739001	-3.69827528915726	-2.13478114248718	-2.74209883254398	-2.73390325726529	-2.8288999247465	-2.81475976818844	-3.04155506607269	-2.28414646889059	-2.76984398102112	-2.87196050006061	-3.10104839916128	-2.78155228240525	-3.00686756086788	-3.26986690977664	-3.29098308307064	-3.39373688074058	-3.17569175484268	-2.83855105469034	-3.46892300363741	-1.9072117236978
Target sel	3.07471961539911	2.67433983242286	2.73426400780431	2.18364662135183	2.7268873393777	2.3551650790462	2.83207761219443	2.62878171864777	2.81822606511528	2.36039424035846	2.42597155314046	3.29955579393126	2.77310172631578	2.11602627592166	2.13118177252597	2.39352297822601	1.09424149985543	1.9159636520429	1.92943174123589	0.714930859865054	1.08596721584857	0.791744583642493	0.993719211040714	0.995697026632044	0.945550079917565	1.69451295462474	0.824974669846788	0.374819611109575	0.158453895293733	0.00495628875787764	0.391326819553677	0.325264386528187	0.348584136639199	0.896144838272648	-0.0705174567655203	1.21426859804942	0.24169489811892	1.28211890852733	0.94157025421935	0.339377624245788	1.2979476043463	1.44879129577362	1.3269088173857	1.81095761738682	0.406713654161831	1.38066122078327	1.68417614427529	1.3443741596734	1.1150065817611
[truncated: 2 more columns]

## Sheet: figure S1
figure S1a
time	-100	-90	-80	-70	-60	-50	-40	-30	-20	-10	0	10	20	30	40	50	60	70	80	90	100	110	120	130	140	150	160	170	180	190	200	210	220	230	240	250	260	270	280	290	300
Mean NCE: sp_DisIn	0.498356818879809	-0.837135485384084	0.801844801457804	-0.014494102476729	0.485399556606987	0.0885807407824656	-0.121673026148757	0.792288416703124	0.87106545944148	-0.832041134602351	0.317505733351497	-0.10146731779219	-0.816661770257323	-1.0363461675733	2.2054125454421	-1.12904830755303	1.00622471077656	1.06391139448991	-1.59159826676714	-3.51526116091272	-6.1909242947674	-7.41993203768464	-5.06791712586112	-6.8300142151465	-4.67215840562308	-3.35054173506954	-3.82624649634923	-5.30861012549023	-3.61387487390161	-2.80249267854173	-3.11501838604415	-3.05113601306959	-4.20352977135977	-2.31609435152216	-2.8789513485545	-1.85579748888924	-2.29470078061537	-3.47299121204976	-3.79889460437589	-3.75977553046227	-3.94352586432583
Mean NCE: col_DisIn	-0.21575826649324	-0.052676516356377	0.0849409708120655	0.350988724482315	0.371498093141775	1.00615412966691	2.0301349078087	-1.96428382705025	-1.60772653678777	-1.33103019170811	-0.0937447982838557	0.21906853363305	0.273210611816911	-0.715430593894376	0.293565590145945	-2.74452430466554	-4.25904639186309	-6.00567388062911	-4.36017929165525	-6.42208249435177	-7.5317795509439	-9.0794171696834	-8.91150265793653	-5.31889816137443	-4.71329177659296	-5.91255799701607	-3.97431416448636	-3.07996658147299	-4.07037408054475	-6.8834300220069	-4.60048643021419	-5.90860784791011	-5.23500513512155	-5.70190162837542	-3.75813577854747	-4.36264394882912	-5.07126928326683	-6.15689655929338	-8.63584583283685	-6.74994946474874	-8.31811961849319
sem NCE: sp_DisIn	0.775949600505778	0.810797926391731	0.843740660361105	0.86789680232318	0.826155015493066	0.752141224143156	0.759658115590448	0.882763922749075	0.786564709895248	0.776737977073696	0.863284813736704	0.826389551075986	0.865992398169508	0.972722092373865	0.840747749875972	0.927148188343898	0.853976976549675	0.823709016319736	0.987586606376857	1.30964302035326	1.48259979966955	1.56620451604296	1.21540334265841	1.41137751032719	1.35041958506914	1.47408950387573	1.02458031076753	1.2880196369326	1.20408118222775	1.07895570682023	1.26321927619206	1.19954662444333	1.17219770534439	1.1970319410251	1.23740787326752	1.21227125501717	0.970651464005047	1.14105454042999	1.05207084396515	1.08152765716797	1.24226214019142
sem NCE: col_DisIn	0.927680001268442	0.733519874709651	0.796161686169572	0.832712195853404	0.901078442901216	0.815549630278404	0.820211420104861	0.804422168015301	0.774146407369984	0.875419711564642	0.90804113096334	0.87526815277463	0.886658796082764	0.874290774038308	1.20245950153296	1.23892751613061	1.83866157550831	1.71907381234828	1.3307570362145	1.34441774845953	1.40521554930102	1.5968815038198	1.79182913617631	1.3666985496154	1.51738619030129	1.4903756340542	1.54008284442184	1.20001773492305	1.40347537007046	1.57828006154096	1.3649758023436	1.4094938018334	1.27321898097911	1.22484597723654	1.16020460684774	1.27520923110645	1.38098560229362	1.50480520734479	1.34234555444076	1.59843455300394	1.46004407508883
figure S1b
time	-100	-90	-80	-70	-60	-50	-40	-30	-20	-10	0	10	20	30	40	50	60	70	80	90	100	110	120	130	140	150	160	170	180	190	200	210	220	230	240	250	260	270	280	290	300
Mean NCE: sp_DisIn	-0.466430323302414	-1.58026076004063	0.759699311949988	0.177653919731148	0.0531214656296931	0.695659166610021	-0.454071916493603	-0.57249613016781	-0.447993756268786	-0.70318294953238	0.209761392737795	1.04990053118755	0.613175249413396	1.316745447008	-1.09026977754276	0.600432406199574	1.00028050026222	-0.0839449930159566	-1.00396695003726	-0.140807263089143	-3.67534150448694	-2.89377320417824	-3.47017183460712	-3.92866295714837	-3.82802353035587	-4.41960715419736	-6.17174077385006	-3.89617860561097	-4.07690967757763	-5.87530535954819	-5.42244457620119	-6.05607494422065	-6.05207797235966	-5.6594733856228	-5.48769005109965	-6.99813747770891	-3.21138981765551	-4.31139266767664	-5.38688429576633	-5.0285075261764	-7.43618249327215
Mean NCE: col_DisIn	0.685340928813784	0.977072444628696	-1.04738176516961	0.746733637874761	-0.828386188857046	0.266244054852329	-0.999810603793929	-0.946850034222965	-1.29649703002376	-0.983013361490239	0.0802084181938405	0.581963843144092	-1.13006429639983	-5.01746005603786	-2.87848164153898	-0.413691040747914	-1.5314067392576	-3.13845188814717	-4.52177397778431	-3.72422810759273	-3.26500855196523	-4.27029621120757	-3.37479417510072	-3.93520997717629	-2.76324436893109	-4.17137235701203	-3.44530945121192	-3.27051947153541	-3.7150932967405	-5.06860333663983	-2.89444467635211	-4.30762646534751	-3.4256441800596	-4.43816703639417	-3.36854696211794	-4.2338188694171	-4.41400904980535	-6.73048347090301	-5.78213691701296	-4.76734773757945	-7.10712004697098
sem NCE: sp_DisIn	0.867520760151056	0.831394668676472	0.906692395079028	0.753353933117786	0.79487889266411	0.787887661761844	0.771889216210589	0.851732494037831	0.776941003643706	0.745890276026193	0.831107478368501	0.746715537526602	0.838552207453001	0.870014636861313	0.753730974557523	0.879530295035631	0.905061248646459	0.75526101782701	0.805952818753956	0.795795219582912	1.05086995179921	1.06712351908099	1.17527551567089	1.06058872137939	1.07195348423101	1.10933299409452	1.18425224226942	0.919790272730143	1.14552067877044	1.03205668551671	1.08306956150691	0.948632730331254	1.1281863339642	0.938483296225164	1.00976571906192	1.04270986883603	0.971513105618658	1.00486447763043	0.957339787299568	0.984534403608072	1.09848485147944
sem NCE: col_DisIn	0.842228822261675	0.68293150196293	0.790930182797454	0.816555036032818	0.839983385963812	0.770212237990507	0.845057291339592	0.823655545006425	0.749731767542264	0.825505706794939	0.800914578463166	0.691046021647136	0.816810244555956	2.60390872056891	1.3184269396383	0.971859143661559	1.17622311446301	1.06901719776474	1.04091561294039	0.930792758024132	1.20815900792331	1.04351121163789	0.949161919809683	1.2499723823218	1.00597277868838	1.0363757263045	1.03788060216214	1.08067776987472	0.956327613163208	1.12603355826783	0.992640364367875	1.0355503130719	0.863490935683542	1.64511378888022	1.39183704261291	1.13549829656497	1.09025087521329	1.24244550534164	1.12221001646519	1.11108877444825	1.19991878607108
Monkey S	All units (light color bars)																							significant units (dark bars)
figure S1c	13	1	10	3	4	5	7	4	8	10	6	10	9	10	7	3	2	4	0	0	1	3		11	1	10	2	3	4	5	3	1	2	0	0	1	2	3	2	2	4	0	0	1	3
figure S1d	0	1	5	1	3	5	4	2	13	5	11	13	12	10	12	9	1	6	2	2	1	2		0	1	4	1	2	5	0	0	2	0	0	0	2	4	10	8	1	5	2	1	1	2
figure S1e	10	5	6	2	4	8	7	8	7	8	11	8	5	5	10	7	4	2	0	3	0	1		6	4	5	1	3	8	5	3	1	2	0	0	1	3	8	4	3	2	0	3	0	1
figure S1f	1	0	1	1	0	1	3	2	6	4	9	11	15	13	5	8	11	7	11	4	3	5		1	0	1	0	0	1	0	1	1	1	0	1	1	7	4	6	10	6	9	2	3	5
Monkey R	All units (light color bars)																							significant units (dark bars)
figure S1g	10	4	1	6	6	3	6	3	9	13	12	12	10	10	9	3	3	1	1	1	2	2		9	2	1	6	6	3	4	2	1	1	0	0	0	2	8	2	0	1	1	1	2	2
figure S1h	0	0	2	0	2	0	3	1	10	7	10	18	14	14	15	4	7	2	7	2	2	7		0	0	2	0	2	0	2	1	2	0	0	0	3	7	7	4	4	2	6	2	2	7
figure S1i	12	3	2	0	6	5	4	7	10	14	8	13	12	10	9	3	4	0	1	0	0	4		11	2	2	0	6	5	2	3	5	2	0	0	1	2	3	3	2	0	1	0	0	4
figure S1j	0	0	1	1	2	3	5	1	10	6	14	14	21	12	10	3	10	2	3	1	2	6		0	0	1	1	2	3	4	0	4	0	0	0	2	4	8	3	6	2	3	1	2	6

## Sheet: figure S2
figure S2a
time	-100	-90	-80	-70	-60	-50	-40	-30	-20	-10	0	10	20	30	40	50	60	70	80	90	100	110	120	130	140	150	160	170	180	190	200	210	220	230	240	250	260	270	280	290	300	310	320	330	340	350	360	370	380
Mean NCE: sp_TarIn	-0.244602350833001	0.0697596451360875	0.0451965667276672	-0.0182118155837548	-0.108609918717574	-0.251441429723867	-0.145044832509651	-0.0845992834629198	-0.126305097667327	0.139318628869712	0.266593863483816	0.382014800657497	0.633100507326513	0.430792083163319	0.567546584328177	0.690158347155955	0.685860129587262	0.938703429872864	1.07698595281272	0.979922642989066	0.938169065262367	0.832060397251785	0.723019512598742	1.14691142975339	1.20901847801651	1.32939304512623	1.60716121490467	1.50080379541398	1.61431637604942	1.56934112740825	1.36060571799736	1.16064016313805	0.887265217268032	0.649480101105488	0.608600513786272	0.296735999416833	0.0166451127786622	-0.375566559812267	-0.91331219680502	-1.27249594736578	-1.27701002625362	-1.18436133520217	-1.10288827244569	-1.14724215623104	-1.20138924494399	-1.09796942888696	-1.12401624408603	-0.850243797194838	-0.698304372632086
Mean NCE: col_TarIn	0.381805005461905	0.0928734102430497	-0.0295236800629795	-0.0492539381113682	-0.101342030340619	-0.277303745850282	-0.403758857494318	-0.249797172253048	-0.268779314133893	-0.291153182850371	-0.0577640107732959	0.681784728480223	1.43341280318757	1.86264541748396	2.34133666069843	2.59617385113893	3.18570547336817	3.34516263133678	3.47762373944462	3.52026176587304	3.31076972162895	2.7891717089117	2.35319036731638	2.23652882680722	2.09552967180956	2.53997020361509	2.40426651207643	2.52576757304224	2.89774078218047	2.95547714890766	3.34040933231263	3.41099941117321	3.46088619302431	3.47309982013721	3.56234995227496	3.43324802757831	3.51057572104142	3.59733466499703	3.57170222384026	3.84610905540706	3.87000647221527	3.93840981378772	4.10990001403271	4.04869576447068	4.09579450668525	3.90655773214051	3.63191463544114	3.3974212181851	3.22004733390945
sem NCE: sp_TarIn	0.829345652645472	0.829048244657376	0.844617944482855	0.856997030280865	0.860407628996511	0.870141102778568	0.873782845210272	0.853018766572104	0.849913401526777	0.865745902615483	0.87075144132071	0.957534552802866	0.960347297100258	1.01197525814711	1.03329271647204	1.03133743008581	1.02924513931627	1.06249068743715	1.10872980728472	1.11221705152356	1.1166852088631	1.05760926360193	1.05616119734608	1.01562027422991	1.02024450873569	1.02867813668932	1.04782300926222	1.04181995571026	1.03085900369799	1.04126876308348	1.04827302233772	1.04239215754366	1.03553287805274	1.03520571798819	1.03167383335151	1.02632332383123	1.01773310460812	1.0224841813323	1.01359812679323	1.02384919051877	1.01566145879254	1.01553595597306	1.02232749737725	1.01765767125325	0.999952226175666	0.998599285502966	1.00212945306209	0.993412430281987	1.00371006872973
sem NCE: col_TarIn	0.826222288222124	0.823091671622131	0.812337225286477	0.81055294509782	0.820267206368743	0.821570073101672	0.835325284527911	0.829179742503084	0.833349601573975	0.83688481367683	0.87991416187055	1.02528545235688	1.10935872033268	1.16519765961726	1.1899380635718	1.24883573851446	1.28065978124726	1.31084620313229	1.35841141961796	1.41399279808107	1.45016550796155	1.39052744004173	1.38990141563549	1.3957510277984	1.4281630037435	1.44102166336491	1.47290544348256	1.5212217280191	1.53434594574385	1.51402024009297	1.48063661407256	1.45025162977476	1.41471285790216	1.41502330723191	1.39762940890693	1.36077380971164	1.33322402458367	1.28515163340799	1.2708344936867	1.26897105119195	1.29378893737665	1.29204323808485	1.27409296559615	1.25061545923643	1.23662475134045	1.24376714438553	1.24386704849737	1.23564948366324	1.2197056408117
figure S2b
time	-100	-90	-80	-70	-60	-50	-40	-30	-20	-10	0	10	20	30	40	50	60	70	80	90	100	110	120	130	140	150	160	170	180	190	200	210	220	230	240	250	260	270	280	290	300	310	320	330	340	350	360	370	380
Mean NCE: sp_TarIn	-0.157747565572217	-0.0781515037703942	0.0136473416866385	0.135377513561858	-0.00883939414356769	0.0355839534202446	0.0850669574113055	-0.058413812171034	-0.0872010561148441	0.13552503242083	0.312154114896918	0.994072809408248	1.56164537698843	1.78610462291991	2.29125187599201	3.10284398918269	3.75789731463807	4.39755842962889	4.7912891956324	4.95015645137229	5.18898248221034	4.66043701176164	4.27505115964076	4.06369954514045	3.7897913988971	2.99787940897525	2.45568221495033	1.94159445954411	1.44072496048313	0.800888012797766	0.483694105857144	0.308749812580167	-0.173986162414346	-0.558923630487586	-0.956427041721769	-1.36347309487134	-1.65851894827755	-1.82584856272724	-1.93363771070159	-2.06744634810443	-2.52599772707004	-2.74717035563614	-2.92238817097883	-3.18347761534788	-3.30861429053361	-3.36418793634458	-3.4142177618151	-3.5913144619965	-3.80622616649395
Mean NCE: col_TarIn	-0.538912988890722	-0.503056136074115	-0.478725846991566	-0.265110258508197	-0.179246085197291	-0.359698745047624	-0.218673705893369	-0.120095370039628	0.0540973291688123	0.677229502634515	1.11714603549199	1.95598105885906	2.8771805412485	3.52572997152989	4.28924716994555	5.24528584668454	5.82465522197952	6.40829935594322	6.84532790714708	6.53334908705373	6.38658941003888	5.75959306300547	4.91769752729606	4.18309875437947	3.22296625797614	2.36529255204461	1.65119305172704	0.781358782335973	-0.230914106595867	-0.587965514370105	-0.866467482542622	-0.97599411779463	-1.06334164808736	-1.08220672205374	-1.2859202183528	-1.28764043121443	-1.45660984857699	-1.31634463491094	-1.05081560821007	-1.10193754160408	-1.50026128041701	-1.82032449382129	-2.13477031768005	-2.52723500463712	-2.52070445223521	-2.78461083906362	-2.88653295656803	-3.24720887432428	-3.39671064089302
sem NCE: sp_TarIn	0.785512975361958	0.794444737396216	0.785327271901825	0.794611972196787	0.805923090175745	0.800292683465522	0.798686827346768	0.792202934106529	0.803469914069085	0.823607552937165	0.86482756041396	1.00471471072697	1.06751286443096	1.10452732683344	1.13997565072754	1.18964571064667	1.24895958546085	1.30012839293578	1.32971767451904	1.3326518337978	1.30422774349432	1.16926091262765	1.12714007664672	1.09525400586914	1.07421466872595	1.04440619332912	1.00796292542721	0.9913037027108	0.980248029312051	1.01687481183822	1.06114627750723	1.07883323699663	1.09661609023187	1.11282508209194	1.11808699757301	1.14810439735079	1.1518100324688	1.18418776774469	1.2042765138175	1.16161939587973	1.11672606949545	1.12092698582713	1.10243492549719	1.09387015735317	1.10666398082466	1.08380929396011	1.05831016308588	1.00872849417247	0.985387572276993
sem NCE: col_TarIn	0.780416109585279	0.767095973186648	0.764334610094672	0.761193354993462	0.761367283683753	0.760155616083874	0.77427847173835	0.771636751795062	0.78222967382679	1.02644344285083	1.09399634117774	1.25652548120755	1.3643222976481	1.43533724181378	1.50050792989244	1.55017224034745	1.60676038954095	1.65994891451263	1.71668369397805	1.52590692026327	1.51831894719479	1.40403373405477	1.33803219818697	1.3059732492464	1.27606216817605	1.25905305051092	1.23309584908147	1.21480499492299	1.17848206122496	1.16760081026489	1.24470278530418	1.27258398680023	1.26540124190211	1.26399122075799	1.25242867017119	1.25108476635026	1.24859148066673	1.2519462338607	1.24891045605407	1.2297052369385	1.11861185880887	1.0779016189377	1.06051318512263	1.03196947303995	1.04627420810035	1.04258243414811	1.03477701303202	1.02825588093574	1.0263572651286
figure S2c
0-0.2s
MI for spatial rule	0.0967741935483871	-0.0466666666666667	-0.16	-0.222222222222222	-0.0932754880694142	0.084522502744237	-0.0123561994034938	0.182039491479578	-0.00887902330743603	-0.099236641221374	0.169230769230769	0.0520613903099607	0.0455227613806904	0.20253164556962	-0.029016890428757	-0.0831234256926952	-0.0177777777777778	0.120879120879121	0.0333333333333333	0.0517241379310345	0.28	0.14018691588785	0.363636363636364	0.333333333333333	0.0751445086705202	-0.0364963503649635	0.230769230769231	0.0949720670391061	0.134751773049645	-0.163265306122449	0.205240174672489	0.0101302460202605	-0.0144927536231884	0.090909090909091	0.136363636363636	0.0926174496644296	0.0869565217391303	-0.2	0.0833333333333333	0.0167597765363128	0.0967741935483871	-0.00895522388059703	0.0773809523809525	0.142857142857143	0.103448275862069	-0.0311111111111112	-0.0699588477366257	0.0304182509505703	-0.120833333333333
MI for color rule	0.151670951156812	0.108924445965603	-0.0557939914163092	0.322314049586777	-0.125	0.08994708994709	-0.0131004366812226	0.251461988304094	0.0702702702702703	0.0238095238095238	0.4	0.4	0.0458715596330278	-0.258064516129032	0.181518151815181	-0.15343099460293	-0.266666666666667	-0.240740740740741	-0.147540983606557	0.00775193798449612	-0.222222222222222	-0.0125786163522013	-0.25	0.128205128205128	-0.0810810810810811	0	-0.0731707317073171	0.0838709677419355	0.259259259259259	-0.123809523809524	0.256038647342995	-0.00382165605095541	-0.0332326283987914	0.12	-0.244186046511628	-0.160775370581528	-0.0389016018306635	0.304347826086957	0.148148148148148	0.130952380952381	-0.0222222222222222	-0.118421052631579	-0.0342857142857142	-0.076923076923077	0.114285714285714	0.270142180094787	0.0260223048327137	0.234741784037559	0.230403800475059
0.5-0.7s
MI for spatial rule	-0.329925064780447	-0.102957224473128	-0.152993724812211	-0.214493259994528	-0.4	-0.0946300225643996	-0.121546162835472	-0.0895602287633818	-0.114479001635802	-0.0365071724992568	-0.0923169340293385	-0.0927205096688561	0.0631594312798249	-0.208225385690046	0.00193561249958465	-0.0269186113024301	-0.0855741599251044	-0.0754082780190828	-0.156711266426909	0.0350396328248309	0.0922337981762072	-0.0863800298351497	-0.011741696451322	-0.377086840616182	0.146068769086308	-0.0624609640279452	0.0601296130355005	-0.00816842679380483	0.0137667124198062	-0.07770902336845	-0.0332182735976826	-0.0179102710933391	0.13751031383176	-0.102579684801843	0.0320555341422353	0.0196726460978339	0.0657735712212235	0.345662064561052	0.097307937639104	-0.0389721752937684	-0.4	-0.0582351167651627	0.137493589351477	-0.088713390530098	0.175316878732923	-0.0914105722233782	-0.0120819109192571	-0.155307977615027	-0.0412101692465242
MI for color rule	-0.4	-0.0161517284972693	0.267036558992262	0.224267594386246	0.4	0.226072741426426	0.097736258249815	0.4	0.104891407437352	-0.112658301499556	0.258840038947609	-0.4	0.00771672214055534	-0.4	-0.109464269427646	-0.100285432495679	-0.0197519584959694	-0.340626556938703	-0.0683571017834855	0.0291403295209248	-0.329884682162789	0.0956123952280117	0.191444978050821	0.0134914103263142	0.0404618400946114	-0.135162028554574	0.299413280870422	0.25372486956407	0.4	-0.0119221477875974	0.247028925194125	0.0470329791094303	0.0969743713127877	0.4	0.119253315102161	0.101844607597996	0.104088918370986	0.4	0.4	-0.0127541308320266	-0.0944153856566594	0.200020388181167	0.0617738102708252	-0.0783834950513887	0.358066593374628	-0.0884400937793019	-0.0504931151230797	-0.290672768167935	0.114009484485669
1-1.2s
MI for spatial rule	0.4	0.181258057986656	0.106523281438166	0.124310984556674	-0.4	-0.0165493176742299	-0.09738219494207	0.0088262955559937	-0.117529768248659	0.155069054911141	0.220959439510425	-0.00474622336868367	-0.0881442935401217	0.20254776470447	0.0326269254179382	-0.100553373460395	-0.0684120610571832	-0.107756998941248	-0.194045819074951	0.111057893949374	-0.4	-0.212683334738633	NaN	-0.4	-0.0314570477098325	0.0992360713063925	-0.036587168926576	0.00504539223973081	0.201562626809424	-0.0733904022702293	0.0663728680994406	0.0581757200661885	0.113372921221118	0.0521558027207868	0.140427813576158	0.138398843230147	-0.00388422257774923	0.228705599099915	-0.0997038053539444	0.013962705819048	-0.336031287097092	-0.0104319653197299	0.0661760337128298	0.0436590218704668	0.000521931398585689	0.0541328424469347	-0.0598080999594528	0.0582627796264985	0.148998716145243
MI for color rule	-0.0469309336924037	0.0669439361312983	0.0223596183363295	0.4	-0.4	-0.0409578725397152	-0.0595835531125144	0.0722366765880192	0.0305463166757686	0.4	0.392698599635366	-0.207125213864206	0.0101303837336919	0.357672148602651	0.170433244737965	-0.104036893301113	-0.094995780581453	-0.35221797080598	-0.258799495311865	0.0596000501834626	-0.4	-0.12427753423784	0.4	0.4	-0.0713619435806226	0.10565533969972	0.297153102514179	0.213703752299193	0.4	0.025693248940991	0.166908918860111	0.0442953439110797	0.132807257415125	-0.253012048192771	0.0294180070573101	0.0468998644349094	0.076026607153098	0.198401699224042	0.170470378902922	-0.0479396896647859	-0.4	0.00332201815455728	0.0423101112578041	0.39209008384401	-0.0364847524968376	-0.051263615500559	0.0234215806221387	0.0825049654711866	0.208292734904414
figure S2d
0-0.2s
MI for spatial rule	-0.183284037782654	0.105866486850978	-0.0764690565055117	0.218981279930344	-0.244851258581236	0.15698041692988	0.00751879699248108	-0.205882352941177	0.4	0.0697674418604651	0.0476190476190476	-0.180756562531191	0.0575275397796817	0.209383145091225	0.0361321047727506	-0.0329961863704196	0.170212765957447	-0.00283286118980178	0.23728813559322	0.0344827586206896	0.368421052631579	-0.0641509433962263	0.0264550264550266	-0.140350877192982	0.184466019417476	0.115384615384616	-0.0105263157894736	-0.333333333333333	0.154582462317087	0.169058295964126	-0.0738095238095238	0.4	0.0415248468345813	0.234709480122324	0.242668933276668	0.267248215701824	0.0136986301369864	-0.0913277052954723	0.256289629781141	0.0225454545454544	0.013698630136986	0.25181246979217	0.0739212736009317	0.197513664130318	-0.00093570378291677	-0.0943833236826867	0.0334439164350399	-0.00325732899022791	0.0975074013943272
MI for color rule	-0.0201370147394644	0.0733571487912269	0.135398321765254	0.153560279470789	0.4	0.261792679412047	0.0105588462528973	-0.189189189189189	0.4	-0.00574712643678162	0.0329961863704193	-0.156626506024097	-0.0643182890391571	0.0124688279301745	0.4	-0.195402298850575	0.0321406913280775	0.00177276390008054	-0.0492809204218603	-0.0535730256685449	0.245872305815372	-0.117417232161217	-0.175024085883378	-0.0711297071129709	-0.139149888143177	-0.30625	0.169811320754717	0	0.353337415799143	0.349618320610687	-0.166101694915254	0.4	0.125874125874126	0.154761904761905	0.193103448275862	0.213483146067416	-0.307692307692308	0.0247933884297519	0.4	0.0370370370370369	0.0697674418604651	0.263157894736842	0.044822256568779	0.3203125	-0.012987012987013	-0.22290818337055	0.4	0.0113417504814895	0.153070577451879
0.5-0.7s
MI for spatial rule	-0.17340533511696	-0.0735051555012211	-0.153584797260148	0.4	-0.142244350952242	-0.00385997186059676	-0.35867088501373	0.151178414154016	0.12214842622004	-0.0276417971593133	-0.117921470838696	0.0782600248767438	-0.176074166759186	-0.141085710947486	0.224076751143438	-0.171361479672249	-0.371995292017668	0.027024402898964	-0.00486036825231841	-0.065889881241483	-0.10303929481447	-0.000998462539902399	-0.0689076710952129	-0.149786413268708	0.1802294870858	-0.0706157081987349	-0.4	-0.4	0.0348180405988371	0.014196057847893	-0.0660675117560134	0.142332449311822	-0.177042095006304	-0.0897919196332686	-0.36587122184848	0.4	0.338833114724951	-0.281908791891499	0.4	-0.0781558384535833	-0.298573593111455	-0.0831210706599556	-0.0462932810028491	0.0786540207686791	0.0190743906715764	-0.0879626034778839	-0.00948072807685299	-0.0189346517756046	0.0120730345498962
MI for color rule	-0.145169035342967	-0.0689545735245482	-0.034393532221759	0.069050664193049	-0.395454208302969	-0.0534245902800827	-0.344388541854435	0.296089780913727	-0.304138979696593	0.0333929733654492	-0.289093507143893	0.061851727251266	-0.0566524358891788	0.0290855545776306	0.00676435286368936	-0.138006560717528	0.000967495819331898	0.0603332428379318	0.0527885823654723	0.0408122095885377	-0.216035532680887	-0.000669093818347928	-0.00601034072377322	-0.0841106898310832	-0.0436954502968251	0.0166155043967926	-0.111240805585421	-0.4	-0.00626884484141526	0.146731612518341	-0.109745389925204	0.0374560684701238	-0.09625698565129	0.10544414138957	-0.299150397485432	0.252141728566317	0.185290037978388	0.0961727582355372	0.193567181020136	-0.0836302623567351	-0.226725862023058	-0.137484628385384	-0.0739583567871786	-0.204731139371156	0.126698208309949	-0.132975484233855	0.0435664058584264	-0.0833283464165314	-0.346061052724691
1-1.2s
MI for spatial rule	0.0177714422164139	-0.0764407406186008	0.0624389950773658	0.164203540425004	-0.4	0.0815961205704301	-0.0159358754730683	0.245525531684041	0.4	0.0583371730008394	0.0045373867091715	0.132478803665537	0.0187581890959873	0.302621795570364	0.0488246047502231	-0.0845571430833107	0.0526967874791534	-0.0504217254271405	-0.0514577198285887	0.199215623810731	0.196284016756514	-0.0155752263503231	-0.0268138223602075	0.089623894644958	-0.0673908293489235	0.335169705716442	0.4	0.4	-0.180148574527008	-0.123173920726557	0.0440487122164166	-0.29132469379296	0.0359097689631831	-0.209713859073306	-0.223616310848339	-0.0231599748354951	0.4	0.0178050804465432	-0.191593534496891	-0.0596008853530029	-0.121558537725513	-0.117715848153839	-0.0672513401264666	0.252417529639868	-0.208905215491369	-0.0400817515937887	-0.0409483999378364	-0.0746357709590903	0.103089732956125
MI for color rule	-0.0612367752298825	-0.0533563153770588	0.0322741964875413	0.211641996220129	-0.390336230509977	-0.0303554843387194	0.0417110555085998	0.228758722227241	-0.4	0.0662427073922677	0.308406433088554	0.0255633961391092	-0.0357533004127436	-0.0254611415365084	0.4	0.0933941456579328	0.158083642614864	0.0272847744119983	0.22156654051716	0.23156569935202	-0.0521156738184147	0.0425989491754784	0.000581800782918459	0.0642440843313238	0.0684173797343414	0.162091195330585	-0.121730746300893	0.194813144379315	-0.158601077400421	-0.0841819487704671	0.0271372410657385	-0.208536683296156	-0.00734772922187209	-0.089022486213174	0.00929869773069613	0.183923206806056	0.252708261546214	0.272766188996516	-0.4	-0.122163379114853	0.0586147644083444	-0.4	-0.127858837534714	0.236976139384379	-0.335616404495132	0.033487310800605	0.0673825131897495	-0.0479867594065907	0.00810914994199502
Figure S2e
	average	sem
0-0.2s
MI for spatial rule	0.0265893205085726	0.0101809416301793
MI for color rule	0.0760842757313455	0.0183530379756374
0.5-0.7s
MI for spatial rule	-0.0436633565647522	0.0130067363102628
MI for color rule	0.0264972101826439	0.0191099487629824
1-1.2s
MI for spatial rule	0.0154923300442642	0.0213313609185493
MI for color rule	0.0579203261380354	0.0245712879525057
Figure S2f
	average	sem
0-0.2s
MI for spatial rule	0.0721698829291796	0.0120592574609131
MI for color rule	0.110021691343338	0.0162383496767164
0.5-0.7s
MI for spatial rule	-0.071975449807296	0.0185915857904635
MI for color rule	-0.0889385627258396	0.0162596039293435
1-1.2s
MI for spatial rule	0.0570028905590074	0.0170587211390239
MI for color rule	0.0330730954071234	0.01576203048831
[truncated: 2 more columns]

## Sheet: figure S3
	Monkey S (number of neurons in each bin)																	Monkey R
figure S3a	0	1	2	7	6	7	19	39	49	41	29	21	13	5	5	4		0	0	2	3	4	4	9	26	24	22	16	4	3	2	1	1
figure S3b	13	4	8	15	17	17	47	48	36	13	12	7	4	0	2	5		5	1	3	4	7	8	21	29	19	11	7	3	1	0	1	1
figure S3c	7	1	2	5	4	13	29	38	34	33	29	21	12	4	6	9		4	1	0	1	2	6	16	22	18	14	18	7	6	2	1	2
figure S3d	1	3	3	6	7	15	17	26	28	20	35	25	17	16	11	18		1	1	3	5	2	6	10	18	12	10	15	8	10	7	6	7
figure S3e	14	11	6	12	11	22	38	29	31	23	15	9	7	8	2	10		6	3	3	1	2	8	15	13	18	16	11	5	5	5	2	8
figure S3f	10	2	4	4	6	7	24	21	40	46	21	21	18	8	4	12		6	1	2	2	1	2	11	10	19	20	14	12	7	2	3	9

## Sheet: figure S4
figure S4a
time	-100	-90	-80	-70	-60	-50	-40	-30	-20	-10	0	10	20	30	40	50	60	70	80	90	100	110	120	130	140	150	160	170	180	190	200	210	220	230	240	250	260	270	280	290	300	310	320	330	340	350	360	370	380
Mean NCE: Tar	0.204088738724847	0.381831488906052	0.443527481630622	0.473777803101716	0.422742599275315	0.138640606880488	0.16016020480993	0.0913326356528674	0.137447198214037	0.22739612432886	0.39896646395808	0.283508872862382	0.64583435094274	1.2634025355989	1.45111966102116	1.86650665503219	2.68524470617825	2.82356544193077	2.94935459039024	3.52382378550214	4.01624569404365	3.93922016102374	3.95727394955902	3.65333185078133	3.31866215334901	3.12879034174627	2.97084316418246	3.15081792303072	3.5617295441129	3.44382033731759	3.55057957227843	3.53562740420038	3.21677711961071	2.76962878070225	2.82121920919834	2.6961823183372	2.84727687469218	3.16103364712576	3.46374194531508	3.58199950334386	3.52716651950539	3.46901530886007	3.40068777560875	3.23014525142064	2.93565532412183	2.87005913533882	2.71412257809794	2.41820912719211	2.27209998000793
Mean NCE: Dis	-0.202229291794654	-0.0344381220878388	0.0138504346717225	0.183893202257543	0.120268758810436	0.133427923027487	-0.175374566800504	-0.541092223197172	-0.726865170973883	-0.451349146252248	-0.527341291056285	0.0242635298329184	0.749214003251804	1.78937829933494	2.51394777816775	2.81415707348824	2.87653490012595	2.52910446812221	2.07115167196806	1.76184412635819	1.73646983987319	1.62128972784121	1.71968509800124	1.5499983253141	1.31614903397858	1.64906644110762	1.6853488802407	2.15157889498028	2.46220684237851	2.71012423777226	2.86044039807355	2.83536062317218	2.54357464023082	2.10103054441118	1.6307780402375	1.25782078280295	1.33293091292696	1.1827820350267	1.42289285477517	1.5850662335938	1.39269030636492	1.22969933388078	1.39934404414811	1.32292662245124	1.41059427271521	1.49614530958792	1.65095114631811	1.39692699636369	1.17341263068382
sem NCE: Tar	0.440021034879543	0.446676847788239	0.457182171977671	0.467320464035336	0.46848601483866	0.457457373835648	0.478119750408798	0.485368159478486	0.475028973171912	0.470583775910511	0.476964759416762	0.482301191462417	0.532675058228189	0.67995914168714	0.742462105137541	0.779248847394547	0.806007698434252	0.808217750158221	0.733891604633714	0.748874050089767	0.781179575776447	0.801199208568284	0.792383368189746	0.79051250047646	0.763147482020905	0.748432318165831	0.7346277400456	0.733976215901657	0.730700436299194	0.732153626866327	0.719345681702951	0.690962235648062	0.698811540843159	0.686154195400439	0.69716810422987	0.715779461157498	0.736022499627092	0.716778647535569	0.707296376904845	0.687824734027373	0.664886043788989	0.661308706204519	0.660529428715968	0.668013343202686	0.661162143115718	0.658933318916461	0.657100033312535	0.649965414133816	0.644200542782688
sem NCE: Dis	0.614320934511293	0.62169766936825	0.633457872486779	0.636243749492013	0.612461689416765	0.599662713787056	0.619242771021508	0.595726034984565	0.595165523062586	0.584083624465855	0.590941085153014	0.579133258782636	0.650792444395159	0.902924839604105	0.982531335850811	1.04650419232663	1.05903849693448	1.04430062952864	0.816930138339782	0.800386039888022	0.815108280304285	0.856765892601111	0.900505999631385	0.976973431229806	1.01635581062916	0.99729226921646	1.00256616104987	0.978867549765432	0.945001133603572	0.940209839256399	0.967666829498571	0.95073812278822	0.946804921326594	0.939791582192714	0.892660606062618	0.860108886013084	0.875098217978325	0.850004999580848	0.809446912565982	0.790648885461075	0.77765049402092	0.755979368281268	0.779453123674619	0.795567207411525	0.79381395931796	0.778083860406575	0.775278500152949	0.737895209124961	0.728251371254161
Mean target selection	0.211054000727824	0.142502923959067	0.148578014647326	0.230926258761608	0.509452022310191	0.305104698448519	0.196889712617381	-0.10562571337722	-0.195157007739993	-0.374629429873718	-0.313664101487888	-0.415820531184174	0.0513756494636526	-0.356157388317614	-0.691764626003906	-1.12757809860672	-1.54608713439124	-2.79067770524634	-3.77540786321437	-5.09868514163375	-6.00544689832533	-6.62538431437708	-6.56979974328255	-6.12320894024133	-5.25529190003457	-4.69751826609059	-4.2524682601736	-4.28110711537356	-4.12849939383891	-4.24281307754996	-4.34626494185536	-4.37774887686699	-4.07486050940603	-3.9250522037087	-3.7673816613195	-3.78655720153352	-4.22858436766615	-4.61700029832551	-5.22001474765085	-5.39589256831532	-5.42692144787618	-5.08090958050937	-4.86921319886551	-4.26807462058479	-4.07048616323205	-3.52555816220121	-3.24366188361967	-2.84114862258801	-2.83268102268398
sem target selection	0.611615927977883	0.603429760306932	0.58653590395851	0.576368046215891	0.58214525976844	0.579874641528225	0.564382003502235	0.552633498182972	0.56759737456308	0.572648088350633	0.585032544481692	0.627628897859985	0.663992520617035	0.673042210005538	0.754139229123961	0.819710067647354	0.850354856558295	0.91573199864436	1.0290528243279	1.10880682328118	1.17366181734443	1.22824176172916	1.24507596876297	1.21354511210462	1.13973494880766	1.08431846538133	1.06311979370614	1.02348828234539	1.00490893307581	0.992356510786892	0.989603507101507	0.985879405251049	0.953693315352857	0.959056139482821	0.945098264499093	0.964172791747571	0.946872851876639	0.98649641486403	0.979320330752092	1.00063072057779	0.975716452027383	0.975293823128192	0.984782606314052	0.946283344577868	0.932419670668648	0.91950510220143	0.919595899147258	0.865213620547144	0.895096745246076
figure S4b
time	-100	-90	-80	-70	-60	-50	-40	-30	-20	-10	0	10	20	30	40	50	60	70	80	90	100	110	120	130	140	150	160	170	180	190	200	210	220	230	240	250	260	270	280	290	300	310	320	330	340	350	360	370	380
Mean NCE: Tar	-0.0261378298664695	0.0412396307988692	0.0945403219995745	0.302783019562076	0.198393354904047	0.202018587491205	0.0818383766598812	0.142205891949912	0.0612069772728815	0.131544251823144	-0.0860462452337736	0.476865284686764	0.969311322362357	1.6932323389418	2.70456237270598	3.80619526310207	4.15858875971085	4.57989112963972	4.56476467465681	4.37071953983622	4.10814761774106	4.02532561070961	3.74226152667361	3.60650669387221	3.28159112488919	3.16647457338043	2.83666220526246	2.48809957164327	2.15880446563977	2.16332211032539	1.98639575195101	1.82292815454553	2.16618343605002	2.31118378254465	2.32363537332137	2.40156877688069	2.50544829728789	2.06338036676965	1.80262680010955	1.87253036934313	1.9811371679635	1.76229612027909	1.73787638105798	1.88768894886117	1.30697786395562	1.03471873292262	1.11041349281028	0.839228314004165	0.467767219479478
Mean NCE: Dis	-0.237850848809399	-0.413324324520022	-0.428900795255916	-0.272289047895397	-0.0729580499552622	0.105646036918224	0.222685359879096	0.100993832332758	0.138187798741516	-0.106338107516657	-0.135872262824561	0.594492037652105	1.33343137178184	2.81771053798112	4.55495929547632	5.45229637165521	5.98839561465349	7.01566594815489	6.76499111175645	6.253034672665	6.18892238788909	5.49919175521081	4.56776405307157	3.66120031533865	2.94691234103214	2.07023531702631	1.53024383643435	0.812742917304365	0.463955100601771	-0.206982062501433	-0.848775252038075	-1.30277219945526	-1.18436477694293	-1.11965662925618	-1.02025145311117	-0.782766871052087	-0.933653388473051	-1.46006889486218	-1.99125850227799	-2.11941562501533	-2.19942531621333	-2.23751931415327	-2.56782458431934	-2.57630800836634	-2.93816886463417	-3.514958083367	-3.59808128741602	-3.59036597673545	-3.73583396982855
sem NCE: Tar	0.423656455331028	0.397352922663607	0.390410378944823	0.385657417609741	0.400664239285375	0.406241281737207	0.405461479472846	0.414080561708249	0.405367964741157	0.406734826246168	0.40774873627871	0.626059712867292	0.727836898356749	0.908766216364743	1.01788860173902	1.07239692202697	0.91973762124301	0.872683679074806	0.756275863322075	0.697941264353897	0.672906146138283	0.655749003267651	0.650773592623218	0.626645549218822	0.610525752758976	0.602026683807573	0.5948069425562	0.572381608294849	0.568159073753339	0.569559150792661	0.548909405117532	0.552471846614185	0.687983760747607	0.757023765195592	0.751387773162564	0.781038442917503	0.80245088596655	0.685143680243888	0.63198441309926	0.661007942887755	0.651179144586462	0.617195013729479	0.599065263199667	0.582325823050075	0.548867770180897	0.525480969141214	0.529770257246345	0.537066049263015	0.528743905174118
sem NCE: Dis	0.544850761889619	0.558953021353192	0.561948884534601	0.57787309338807	0.571763837746939	0.575227991817886	0.569736361726385	0.562105374720089	0.569361197945486	0.570317068203673	0.577940489059542	0.826584438682338	0.948246823577296	1.25967913135444	1.43521274653634	1.54507037381673	1.40752203050321	1.38987179862314	1.19392199161578	1.11729522152647	1.09506338928716	1.04774646186919	1.03175916927133	0.953788670165973	0.908349116258261	0.873558092116782	0.842115071741018	0.801671397177758	0.819257474093763	0.82890379021697	0.822057673743699	0.883082861596154	1.05396765719568	1.10011552919247	1.11551000075772	1.13121894704235	1.07554173004708	0.942723431305784	0.900272095105083	0.930711376735142	0.935469551826237	0.938707194488994	0.887850487042603	0.877567821582464	0.800431755012768	0.763302945273926	0.783753743467881	0.792669008359014	0.769837129813521
Mean target selection	-0.371180526667484	-0.132640327433186	-0.0553295934035693	0.0202211293024005	-0.0653292419042188	-0.187651024345364	-0.455888436530254	-0.548406262935138	-0.616209160401878	-0.306613312274611	-0.204126706226007	-0.39836758796472	-0.627607346408994	-0.637387883930628	-0.852017557988189	-1.11906580345452	-1.30137023838431	-1.28978464208853	-2.00205715632651	-2.66743237327694	-3.03096013537623	-3.26608979235822	-3.53744447518589	-3.70499517595992	-3.95048240935448	-3.98164172215191	-3.97494973867531	-4.40990137708623	-4.37996371190608	-4.45511175629888	-4.69036119606463	-4.91917974353699	-4.71016155130862	-5.00003980667137	-4.72588774202893	-4.87894803796016	-4.9851826084907	-5.08072173767831	-5.41268813675286	-5.7114505535931	-5.56425704442679	-5.48659764619025	-5.49950451801018	-5.12719662837673	-4.8817467400226	-5.15891211817411	-5.16338262961452	-5.42659010073205	-5.39417310748313
sem target selection	0.567603302356609	0.568835773067644	0.573315845939971	0.557441288563834	0.576215591922672	0.582709640962448	0.577341769844415	0.578826632742907	0.563759929959466	0.539888881820158	0.541432176751562	0.694967477852119	0.732720399077453	0.764708456736737	0.81295841618181	0.824094194403639	0.701200842914753	0.673526388944809	0.719452707512547	0.733587035684053	0.760836572225177	0.802267631908962	0.8386386658713	0.824642282491618	0.838310230162292	0.835945165515196	0.817209168211625	0.827935689829115	0.831501018262256	0.821123860909239	0.825537262590437	0.870094409947537	0.886089741297641	0.892910466543156	0.901308581346867	0.91709644406244	0.883127378595799	0.869862103684092	0.899222866419937	0.91134452686875	0.932448897865178	0.945790833943824	0.957367456509067	0.954122488840609	0.956509042364788	0.94000720564153	0.953726119629067	0.961850106454334	0.95503419274964
figure S4c
NCE_Tar	2.87683341911051	2.5996217240119	3.697456999963	1.50456070782418	2.03940035024452	0.664112940012315	0.248359203143477	1.83267071279028	1.88011135844423	1.28865596074318	1.86466703875467	1.05922609723662	0.870791076645886	1.06515649602354	2.13687951207983	1.48257993027034	1.49756434855645	1.29854626100943	1.83918567967451	0.866758762307724	0.365008101871003	1.25501419341938	0.710085001233528	0.303367984281492	1.04867843707739	2.20688496250343	-0.930551905272691	0.909248867844074	2.27095296769448	-1.13645602287461	2.01838384066764	0.352000549967972	0.455945243550237	0.771709315489605	-0.353354875571133	-1.45610871790507	0.2591293781009	0.187272575349522	0.99625073718755	0.267314831957249	-1.34715697343282	0.0824442095828643	-0.0633360843179299	-0.712095207406293	-1.08014952585246	0.318684660438403	-0.222671797091567	0.607530542402491	0.279078691970287
Target sel	4.40499755859514	2.65013373400127	4.02160796816375	2.92340651922037	2.08373981807301	2.16925586405286	2.90808587648172	3.39642351385801	3.67887930099529	3.65252368024091	3.68279735499946	3.49937366662563	3.12225859466568	3.38812324776869	3.3108860139843	2.83008473405889	2.02692403013157	2.79427765075066	2.60844046156427	1.83131875945517	2.09953899813799	0.654726653476376	1.23496297245827	1.37992824801135	1.32835416821656	1.99504881931881	1.76938205931453	0.295969622972287	-0.0444955829081186	0.392581026925884	0.72132561499556	0.468229433212354	0.688020855214435	1.13954191995362	0.195043050464274	2.15365667389789	-0.12511801278166	1.36163620461837	0.910721024020653	0.351081948293447	1.06285156493273	2.46739376292123	1.45415775476327	2.39409717624783	0.860050919132127	1.45431229036327	2.42932715314897	1.91567885928634	0.734524273463933
figure S4d
NCE_Dis	-3.86152684580674	-4.46999815239263	-4.71719980047154	-4.00580920090791	-3.31976854745134	-3.11248531732008	-3.68164544044661	-4.81307750154166	-6.21594503157105	-5.26184820074812	-6.12755756394679	-4.561034543769	-4.96822189934592	-4.48588569473704	-4.2033662925288	-3.12186467254317	-3.57309225700532	-2.24358189419175	-3.07640430182933	-2.19079998737047	-3.07952667302306	-1.87766048026728	-1.58864972347579	-2.54580974416119	-1.56170595016884	-1.35286419710222	-1.28532407388198	-0.444831899556515	-1.02911185524035	-1.44062010000033	-0.840110260002568	-1.02715434316954	-0.429076482702669	-1.3861754566489	-0.888364844858284	-1.90692904000007	-1.19574165104363	-1.51676410958823	-0.917696569314096	-2.00405983001228	-2.03882803665512	-2.55926204898995	-3.12437264520281	-2.46148187953411	-2.78914711895406	-1.99359756479708	-2.24916150501145	-2.3500968846044	0.202432162589441
Target sel	4.40499755859514	2.65013373400127	4.02160796816375	2.92340651922037	2.08373981807301	2.16925586405286	2.90808587648172	3.39642351385801	3.67887930099529	3.65252368024091	3.68279735499946	3.49937366662563	3.12225859466568	3.38812324776869	3.3108860139843	2.83008473405889	2.02692403013157	2.79427765075066	2.60844046156427	1.83131875945517	2.09953899813799	0.654726653476376	1.23496297245827	1.37992824801135	1.32835416821656	1.99504881931881	1.76938205931453	0.295969622972287	-0.0444955829081186	0.392581026925884	0.72132561499556	0.468229433212354	0.688020855214435	1.13954191995362	0.195043050464274	2.15365667389789	-0.12511801278166	1.36163620461837	0.910721024020653	0.351081948293447	1.06285156493273	2.46739376292123	1.45415775476327	2.39409717624783	0.860050919132127	1.45431229036327	2.42932715314897	1.91567885928634	0.734524273463933
figure S4e
NCE_Tar	0.230145820116058	-1.46686076737341	-2.80078015847313	-1.85264847584229	-0.031680303141883	0.553686558549811	-0.969834886648355	-1.61335724817772	-2.6070810629471	-2.66375783508751	-2.10226147852928	-1.61062050033505	-2.0134057041677	-2.79755105264683	-4.31528418591783	-2.14467859876431	-3.41992478167421	-4.89735179783185	-3.21316707289189	-4.27670763251501	-2.87201856422977	-4.30033677456319	-3.83148607418859	-4.3092533344002	-3.54601738813136	-4.17680975116337	-3.11340457986817	-3.04661209693818	-1.48918011874634	-4.0788857263946	-2.77773985346159	-3.30677196420945	-2.89526421757469	-3.44243863412484	-2.3781989828868	-4.82798467037086	-2.74231618290908	-3.8001590114871	-3.38960373306248	-2.66458155471034	-2.42297764226878	-2.95538242882355	-2.59177737112623	-2.39965012007517	-2.30476168219658	-2.1141166350521	-1.80430300908754	-3.05533131481842	-1.18780245123275
Target sel	1.80728944904699	2.69740233564342	1.50773944714689	1.47883600999676	3.33964993841603	2.53229118152016	2.759660289527	1.89740646494352	1.99823361203276	1.12931028582479	1.22852334821967	3.1091781356949	2.4404404580454	0.904028373610712	1.00721158971921	1.97758618723563	0.205622711167146	1.07914480288039	1.28250217304902	-0.348714304311353	0.120280714612195	0.922289225769265	0.763872792682252	0.629618461380889	0.580831224136637	1.40817563471938	-0.0748150476775921	0.449944402956912	0.351815209171087	-0.364355469654159	0.0769185183846386	0.189053594018075	0.0251837984690912	0.664246831316761	-0.323531798299418	0.31926106121742	0.591178065197425	1.20635833508627	0.970962040471653	0.328226260389357	1.52193674426001	0.478311779829842	1.20567164082912	1.25536795894444	-0.0252061022271912	1.31048972929367	0.974229120072808	0.800060233270529	1.47751334793399
figure S4f
NCE_Dis	-4.15953239757257	-5.18284558170316	-4.74221154889857	-5.04297264048333	-4.42324558788548	-5.60892367438633	-3.81208525849093	-5.50751302855471	-5.57414549313604	-4.90094123382352	-7.26875566975912	-5.3058973426921	-4.77154548272316	-5.18584850195336	-4.96547559292316	-5.40721622159188	-4.07864790092142	-6.15737237348071	-5.20820105915543	-6.28151294851083	-5.24513125534724	-4.4620288872173	-5.21270361147559	-3.01306857269015	-5.66222526538191	-4.51212207597375	-4.12956939028421	-6.05744868389831	-4.83215805723339	-5.84926960323591	-3.36828647146859	-4.37602232242042	-4.92984057791156	-4.20346418175288	-4.65014390773923	-4.12257671296078	-3.32113058668178	-3.96372322860679	-4.73389700100807	-4.14621073669694	-3.4891871937105	-3.43332635564922	-3.40848742956745	-4.08129525336923	-3.96976334669467	-4.30193897527982	-3.40009542879384	-4.53489119578697	-3.91718739488486
Target sel	1.80728944904699	2.69740233564342	1.50773944714689	1.47883600999676	3.33964993841603	2.53229118152016	2.759660289527	1.89740646494352	1.99823361203276	1.12931028582479	1.22852334821967	3.1091781356949	2.4404404580454	0.904028373610712	1.00721158971921	1.97758618723563	0.205622711167146	1.07914480288039	1.28250217304902	-0.348714304311353	0.120280714612195	0.922289225769265	0.763872792682252	0.629618461380889	0.580831224136637	1.40817563471938	-0.0748150476775921	0.449944402956912	0.351815209171087	-0.364355469654159	0.0769185183846386	0.189053594018075	0.0251837984690912	0.664246831316761	-0.323531798299418	0.31926106121742	0.591178065197425	1.20635833508627	0.970962040471653	0.328226260389357	1.52193674426001	0.478311779829842	1.20567164082912	1.25536795894444	-0.0252061022271912	1.31048972929367	0.974229120072808	0.800060233270529	1.47751334793399
[truncated: 2 more columns]
